# Supplementary material for: Evolution of the U.S. Biological Select Agent Rathayibacter toxicus
Source: mBio. 2018 Aug 28;9(4):e01280-18. doi: 10.1128/mBio.01280-18 (PMC6113626; doi:10.1128/mBio.01280-18)
Supplement: DATA SET S1 [file mbo004184031sd1.xlsx]

## Sheet: Data set S1A
Data set S1A. Metadata of sequenced Rathayibacter isolates.
Strain	Biosample	WGS accession/Bioproject	Synonym	Abbr.	Species	Technology	Genome Size (Mb)	Scaffold N50 (kb)	# Scaffolds > 1 Kb	# CDS	Coding Density (CDS/kK)	GC%	Reference	Geographic location	Year collected	Notes
CA4	SAMN08328364	PYSN00000000	CA4	Rag	agropyri	454	3.06761	2206.18	3	2906	0.947319	68.03
DSM 15933T	SAMN08328449	PZPL00000000	DSM_15933	Rca	caricis	PacBio	4.11995	3868.02	2	3842	0.932536	71.35
DSM 15932T	SAMN08328450	CP028137	DSM_15932	Rfe	festucae	PacBio	4.35976	4359.76	1	3943	0.904408	72.3
FH6	SAMN06296033	PRJNA369984	FH6	Rir	iranicus	PacBio	3.43689	3436.89	1	3317	0.965116	67.11	https://img.jgi.doe.gov/cgi-bin/m/main.cgi?section=TaxonDetail&page=taxonDetail&taxon_oid=2706795029			Sequenced in this study, but not deposited because identical to Rathayibacter iranicus VKM Ac-1602
FH154	SAMN08438722	PSXU00000000	RFBF1	Rir	iranicus	Illumina	3.18314	58.805	98	3034	0.953146	67.22
TRS5	SAMN08438723	PSXT00000000	RFBH1	Rir	iranicus	Illumina	3.18809	60.351	88	3037	0.952609	67.22
DSM 7484T	SAMN08438724	PSXS00000000	Z041	Rir	iranicus	Illumina	3.38955	113.244	63	3237	0.954995	67.16
DSM 7485T	SAMN08328451	CP028129	FH95	Rra	rathayi	PacBio	3.10389	3103.89	1	2989	0.962985	69.38
CS6	SAMN08438725	PSXR00000000	RFBH4	Rra	rathayi	Illumina	3.19027	31.937	163	3075	0.963869	69.26
15-709-1-1a	SAMN08438726	PSXQ00000000	Z007	Rra	rathayi	Illumina	3.05527	91.005	66	2908	0.951798	69.61		Linn Co., OR USA	2012
16-R75-3a	SAMN08438727	PSXP00000000	Z015	Rra	rathayi	Illumina	3.15171	81.908	86	3007	0.954085	69.37		Linn Co., OR USA	2013
16-586-2b	SAMN08438728	PSXO00000000	Z022	Rra	rathayi	Illumina	3.01391	28.966	163	2860	0.948935	69.54		Yamhill Co., OR USA	2014
FH100	SAMN08438729	PSXN00000000	FH100	Rto	toxicus	Illumina	2.36223	397.891	32	2285	0.967308	61.38	Agarkova et al. 2006	So. Australia	1991	Reported to be a duplicate of FH232; data are consistent
FH128	SAMN08438730	PSXM00000000	FH128	Rto	toxicus	Illumina	2.31349	567.716	15	2201	0.951376	61.45	Agarkova et al. 2006	West. Australia	2001
FH137	SAMN08438731	PSXL00000000	FH137	Rto	toxicus	Illumina	2.30933	461.076	20	2207	0.955688	61.5	Agarkova et al. 2006	So. Australia	1983	Reported to be a duplicate of FH79, FH99; data are inconsistent
FH138	SAMN08438732	PSXK00000000	FH138	Rto	toxicus	Illumina	2.31161	564.62	13	2208	0.955179	61.49	Agarkova et al. 2006	West. Australia	1978
FH139	SAMN08438733	PSXJ00000000	FH139	Rto	toxicus	Illumina	2.3117	564.732	13	2201	0.952114	61.49	Agarkova et al. 2006	West. Australia	1981
FH140	SAMN08438734	PSXI00000000	FH140	Rto	toxicus	Illumina	2.31506	569.31	13	2198	0.949436	61.45	Agarkova et al. 2006	West. Australia	1983
FH141	SAMN08438735	PSXH00000000	FH141	Rto	toxicus	Illumina	2.31083	356.451	21	2200	0.952037	61.46	Agarkova et al. 2006	So. Australia	1983
FH142	SAMN08438736	PSXG00000000	FH142	Rto	toxicus	Illumina	2.31002	564.884	14	2196	0.950639	61.5	Agarkova et al. 2006	West. Australia	1981
FH145	SAMN08438737	PSXF00000000	FH145	Rto	toxicus	Illumina	2.30987	562.214	14	2199	0.952002	61.5	Agarkova et al. 2006	West. Australia	1980
FH146	SAMN08438738	PSXE00000000	FH146	Rto	toxicus	Illumina	2.31246	517.025	13	2197	0.950068	61.49	Agarkova et al. 2006	West. Australia	1991
FH147	SAMN08438739	PSXD00000000	FH147	Rto	toxicus	Illumina	2.30843	463.537	18	2199	0.952598	61.49	Agarkova et al. 2006	So. Australia	1984
FH149	SAMN08438740	PSXC00000000	FH149	Rto	toxicus	Illumina	2.31338	564.457	14	2207	0.954017	61.45
FH183	SAMN08438741	PSXB00000000	FH183	Rto	toxicus	Illumina	2.31904	528.762	19	2204	0.950392	61.4	Agarkova et al. 2006	So. Australia	1984
FH232	SAMN06040670	PRJNA312185	FH232	Rto	toxicus	PacBio	2.40193	2401.93	1	2302	0.958395	61.38	Sechler et al., 2017	So. Australia	1991	Reported to be a duplicate of FH100; data are consistent
FH78	SAMN08438742	PSXA00000000	FH78	Rto	toxicus	Illumina	2.30809	337.931	22	2209	0.957067	61.49
DSM 7488T	SAMN04495682	PRJNA312185	FH79	Rto	toxicus	PacBio	2.34378	2343.78	1	2225	0.949321	61.47	Sechler et al., 2017	So. Australia	1983	Reported to be a duplicate of FH99, FH137; data are inconsistent
FH81	SAMN08438743	PSWZ00000000	FH81	Rto	toxicus	Illumina	2.3111	565.257	14	2206	0.954525	61.5	Agarkova et al. 2006	West. Australia	1973
FH82	SAMN08438744	PSWY00000000	FH82	Rto	toxicus	Illumina	2.31148	562.312	15	2202	0.952637	61.48	Agarkova et al. 2006	West. Australia	1973
FH85	SAMN08438745	PSWX00000000	FH85	Rto	toxicus	Illumina	2.30942	463.65	17	2197	0.951322	61.49	Agarkova et al. 2006	So. Australia	1975
FH86	SAMN08438746	PSWW00000000	FH86	Rto	toxicus	Illumina	2.31121	564.89	13	2206	0.954479	61.49	Agarkova et al. 2006	West. Australia	1974
FH89	SAMN08438747	PSWV00000000	FH89	Rto	toxicus	Illumina	2.31092	564.885	14	2195	0.949839	61.5	Agarkova et al. 2006	West. Australia	1980
FH99	SAMN08438748	PSWU00000000	FH99	Rto	toxicus	Illumina	2.3092	361.496	17	2198	0.951846	61.49				Reported to be a duplicate of FH79, FH137; data are inconsistent
FH211	SAMN08327242	PRJNA429011	FH211	Rtr	tritici	PacBio	3.18397	3183.97	1	2991	0.939392	69.76
CT104	SAMN08438749	PSWT00000000	RFBD7	Rtr	tritici	Illumina	3.26262	80.94	78	3016	0.924411	69.67
DSM 7486T	SAMN08438750	PSWS00000000	RFBH6	Rtr	tritici	Illumina	3.17411	72.699	82	2956	0.931284	69.84
TRS19	SAMN08438751	PSWR00000000	RFBC6	Rtr2	tritici-like	Illumina	3.42854	43.116	154	3155	0.920217	72.71
RFBD1	SAMN08438752	PSWQ00000000		Rtr2	tritici-like	Illumina	3.46431	188.349	34	3175	0.916488	72.62
AY1A1	SAMN08321535	PSXV00000000	16-R-631-1a	Rtr2	tritici-like	Illumina	3.51921	83.988	82	3272	0.929754	72.42		Washington Co., OR USA	2014
AY1A2	SAMN08321536	PSTP00000000	16-R-662-3b	Rtr2	tritici-like	Illumina	3.5203	144.258	47	3310	0.940262	72.3		Morrow Co., OR USA	2013
AY1A3	SAMN08321537	PSTO00000000	16-R-447-4a	Rtr2	tritici-like	Illumina	3.71683	85.421	85	3406	0.916372	72.39		Benton Co., OR USA	2013
AY1A4	SAMN08322058	PSTN00000000	16-R-223-4a	Rtr2	tritici-like	Illumina	3.55324	115.236	58	3306	0.930417	72.34		Linn Co., OR USA	2015
AY1A5	SAMN08322059	PSTM00000000	16-R-223-4b	Rtr2	tritici-like	Illumina	3.48982	146.221	52	3244	0.92956	72.31		Yamhill Co., OR USA	2013
AY1A7	SAMN08322068	PSTL00000000	16-R-666-3a	Rtr2	tritici-like	Illumina	3.63403	149.988	47	3377	0.92927	72.02		Morrow Co., OR USA	2013
AY1A8	SAMN08438753	PSWP00000000	16-R-163-3a	Rra	rathayi	Illumina	3.20143	62.791	89	3069	0.958634	69.22		Polk Co., OR USA	2013
AY1B1	SAMN08438754	PSWO00000000	16-R-163-2a	Rtr2	tritici-like	Illumina	3.49197	63.246	85	3267	0.935576	72.27		Polk Co., OR USA	2013
AY1B4	SAMN08438755	PSWN00000000	16-R-485-3b	Rtr2	tritici-like	Illumina	3.539	150.738	55	3281	0.927097	72.36		Benton Co., OR USA	2014
AY1B5	SAMN08438756	PSWM00000000	16-R-645-2a	Rtr2	tritici-like	Illumina	3.6735	111.574	55	3456	0.940791	72.06		Washington Co., OR USA	2015
AY1B6	SAMN08438757	PSWL00000000	16-R-487-1b	Rtr2	tritici-like	Illumina	3.49006	107.034	52	3261	0.934367	72.27		Benton Co., OR USA	2014
AY1B7	SAMN08438758	PSWK00000000	16-R-447-4b	Rtr2	tritici-like	Illumina	3.57233	95.86	67	3354	0.938884	72.27		Benton Co., OR USA	2013
AY1B8	SAMN08438759	PSWJ00000000	16-R-679-4a	Rtr2	tritici-like	Illumina	3.51023	100.053	55	3290	0.937259	72.33		Morrow Co., OR USA	2014
AY1B9	SAMN08438760	PSWI00000000	16-R-163-3b	Rra	rathayi	Illumina	3.19958	67.569	88	3069	0.959188	69.22		Polk Co., OR USA	2013
AY1C1	SAMN08438761	PSWH00000000	16-R-224-1b	Rtr2	tritici-like	Illumina	3.60002	87.288	72	3366	0.934995	72.11		Yamhill Co., OR USA	2013
AY1C2	SAMN08438762	PSWG00000000	16-R-553-1b	Rtr2	tritici-like	Illumina	3.43974	123.797	45	3202	0.930884	72.41		Umatilla Co., OR USA	2015
AY1C3	SAMN08438763	PSWF00000000	16-R-340-4a	Rtr2	tritici-like	Illumina	3.54915	77.997	73	3292	0.927545	72.31		Lane Co., OR USA	2013
AY1C4	SAMN08438764	PSWE00000000	16-R-662-4a	Rtr2	tritici-like	Illumina	3.55	109.715	69	3290	0.926761	72.28		Morrow Co., OR USA	2013
AY1C5	SAMN08438765	PSWD00000000	16-R-524-4b	Rtr2	tritici-like	Illumina	3.6507	108.307	64	3444	0.94338	72.06		Umatilla Co., OR USA	2013
AY1C6	SAMN08438766	PSWC00000000	16-R-663-2a	Rtr2	tritici-like	Illumina	3.51272	108.17	50	3242	0.922931	72.37		Morrow Co., OR USA	2013
AY1C7	SAMN08438767	PSWB00000000	16-R-524-4a	Rtr2	tritici-like	Illumina	3.51147	103.858	60	3267	0.93038	72.29		Umatilla Co., OR USA	2013
AY1C8	SAMN08438768	PSWA00000000	16-R-17-3a	Rra	rathayi	Illumina	3.14187	72.749	75	3005	0.956436	69.36		Linn Co., OR USA	2015
AY1C9	SAMN08438769	PSVZ00000000	16-R-524-1a	Rtr2	tritici-like	Illumina	3.56428	120.473	63	3342	0.937637	72.31		Umatilla Co., OR USA	2013
AY1D1	SAMN08438770	PSVY00000000	16-R-524-3a	Rtr2	tritici-like	Illumina	3.66379	118.651	67	3437	0.938099	72.07		Umatilla Co., OR USA	2013
AY1D2	SAMN08438771	PSVX00000000	16-R-524-1b	Rtr2	tritici-like	Illumina	3.68985	48.412	129	3470	0.940417	72.23		Umatilla Co., OR USA	2013
AY1D3	SAMN08438772	PSVW00000000	16-R-524-4c	Rtr2	tritici-like	Illumina	3.61332	130.386	56	3373	0.93349	72.21		Umatilla Co., OR USA	2013
AY1D4	SAMN08438773	PSVV00000000	16-R-343-1a	Rtr2	tritici-like	Illumina	3.59136	89.192	77	3321	0.924719	72.36		Lane Co., OR USA	2013
AY1D5	SAMN08438774	PSVU00000000	16-R-663-2b	Rtr2	tritici-like	Illumina	3.60778	55.144	116	3353	0.929379	72.38		Morrow Co., OR USA	2013
AY1D6	SAMN08438775	PSVT00000000	15-712-1-1b	Rra	rathayi	Illumina	3.36671	69.727	93	3250	0.965334	69.17		Lane Co., OR USA	2015
AY1D7	SAMN08438776	PSVS00000000	16-R-484-4a	Rtr2	tritici-like	Illumina	3.74374	31.966	190	3489	0.931955	72.31		Benton Co., OR USA	2014
AY1D8	SAMN08438777	PSVR00000000	16-R-436-2a	Rra	rathayi	Illumina	3.3423	64.455	90	3236	0.968195	69.17		Benton Co., OR USA	2015
AY1D9	SAMN08438778	PSVQ00000000	16-R-523-4b	Rtr2	tritici-like	Illumina	3.46664	75.837	78	3250	0.937508	72.37		Umatilla Co., OR USA	2013
AY1E1	SAMN08438779	PSVP00000000	16-R-523-4a	Rtr2	tritici-like	Illumina	3.61151	56.366	99	3369	0.93285	72.3		Umatilla Co., OR USA	2013
AY1E2	SAMN08438780	PSVO00000000	16-R-681-4b	Rtr2	tritici-like	Illumina	3.54087	124.873	53	3267	0.922655	72.44		Morrow Co., OR USA	2014
AY1E3	SAMN08438781	PSVN00000000	16-R-537-3a	Rtr2	tritici-like	Illumina	3.5272	171.705	50	3282	0.930482	72.32		Umatilla Co., OR USA	2014
AY1E4	SAMN08438782	PSVM00000000	16-R-340-4b	Rtr2	tritici-like	Illumina	3.55634	89.442	70	3326	0.935231	72.29		Lane Co., OR USA	2013
AY1E5	SAMN08438783	PSVL00000000	16-R-221-3a	Rtr2	tritici-like	Illumina	3.56846	79.819	87	3309	0.927291	72.26		Linn Co., OR USA	2015
AY1E6	SAMN08438784	PSVK00000000	16-R-702-2a	Rtr2	tritici-like	Illumina	3.48531	138.802	45	3227	0.925887	72.31		Polk Co., OR USA	2014
AY1E7	SAMN08438785	PSVJ00000000	16-R-409-4a	Rra	rathayi	Illumina	3.27341	62.993	78	3122	0.953746	69.3		Benton Co., OR USA	2014
AY1E8	SAMN08438786	PSVI00000000	16-R-386-4	Rtr2	tritici-like	Illumina	3.56304	53.86	118	3316	0.930665	72.31		Clackamas Co., OR USA	2015
AY1E9	SAMN08438787	PSVH00000000	16-R-11-1a	Rtr2	tritici-like	Illumina	3.56013	81.801	73	3319	0.932271	72.28		Linn Co., OR USA	2013
AY1F2	SAMN08438788	PSVG00000000	16-R-12-1c	Rtr2	tritici-like	Illumina	3.63898	155.324	56	3418	0.939273	72.15		Linn Co., OR USA	2013
AY1F3	SAMN08438789	PSVF00000000	16-R-752-1a	Rtr2	tritici-like	Illumina	3.62405	111.077	68	3354	0.925483	72.36		Yamhill Co., OR USA	2013
AY1F4	SAMN08438790	PSVE00000000	16-R-193-4a	Rtr2	tritici-like	Illumina	3.6314	141.44	51	3341	0.920032	72.42		Linn Co., OR USA	2014
AY1F6	SAMN08438791	PSVD00000000	16-R-11-1b	Rtr2	tritici-like	Illumina	3.52207	153.611	45	3265	0.927012	72.3		Linn Co., OR USA	2013
AY1F7	SAMN08438792	PSVC00000000	16-R-12-1a	Rtr2	tritici-like	Illumina	3.64419	87.606	78	3424	0.939578	72.16		Linn Co., OR USA	2013
AY1F8	SAMN08438793	PSVB00000000	16-R-543-1a	Rtr2	tritici-like	Illumina	3.53818	125.813	48	3255	0.919963	72.32		Umatilla Co., OR USA	2014
AY1F9	SAMN08438794	PSVA00000000	16-R-662-1b	Rtr2	tritici-like	Illumina	3.58299	114.195	59	3349	0.934695	72.21		Morrow Co., OR USA	2013
AY1G1	SAMN08438795	PSUZ00000000	16-R-390-4a	Rtr2	tritici-like	Illumina	3.58449	115.214	64	3374	0.941279	72.2		Clackamas Co., OR USA	2013
AY1G4	SAMN08438796	PSUY00000000	16-R-587-2	Rra	rathayi	Illumina	3.14469	81.313	67	3003	0.954942	69.5		OR USA
AY1G7	SAMN08438797	PSUX00000000	16-R-318-3b	Rra	rathayi	Illumina	3.34762	43.006	118	3237	0.966956	69.18		Lane, Co., OR USA	2014
AY1G9	SAMN08438798	PSUW00000000	16-R-391-2a	Rtr2	tritici-like	Illumina	3.60347	116.605	77	3368	0.934655	72.29		Clackamas Co., OR USA	2013
AY1H2	SAMN08438799	PSUV00000000	16-R-735-1b	Rtr2	tritici-like	Illumina	3.5409	130.603	42	3287	0.928295	72.37		Marion Co., OR USA	2014
AY1H3	SAMN08438800	PSUU00000000	16-R-647-1c	Rtr2	tritici-like	Illumina	3.82895	74.183	101	3530	0.921924	72.27		Yamhill Co., OR USA	2014
AY1H5	SAMN08438801	PSUT00000000	15-709-1-1c	Rra	rathayi	Illumina	3.05658	69.054	74	2919	0.954988	69.61		Linn Co., OR USA	2015
AY1H6	SAMN08438802	PSUS00000000	16-R-647-2a	Rra	rathayi	Illumina	3.09267	73.421	70	2950	0.953868	69.44		OR USA
AY1H7	SAMN08438803	PSUR00000000	15-708-3a	Rra	rathayi	Illumina	3.33012	59.917	106	3210	0.96393	69.24		Polk Co., OR USA	2015
ICMP 2572	SAMN08438804	PSUQ00000000	AY1H8	Rra	rathayi	Illumina	3.28608	62.974	91	3190	0.970762	69.19		Culture collection
ICMP 2576	SAMN08438805	PSUP00000000	AY1H9	Rra	rathayi	Illumina	3.21928	63.015	100	3098	0.962326	69.27		Culture collection
GSPB 2748	SAMN08438806	PSUO00000000	AY1I1	Rtr	tritici	Illumina	3.19387	121.208	62	2994	0.937422	69.88		Culture collection
GSPB 2752	SAMN08438807	PSUN00000000	AY1I2	Rtr	tritici	Illumina	3.1921	66.391	91	2992	0.937314	69.88		Culture collection
ATCC 11402	SAMN08438808	PSUM00000000	AY1I4	Rtr	tritici	Illumina	3.16992	49.656	111	2956	0.932515	69.85		Culture collection
AY1I9	SAMN08438809	PSUL00000000	16-R-320-1-1b	Rra	rathayi	Illumina	3.09631	67.732	83	2949	0.952423	69.36		OR USA
AY2A3	SAMN08438810	PSUK00000000	16-R-320-2-2a	Rra	rathayi	Illumina	3.3382	62.869	99	3218	0.963992	69.15		OR USA
AY2A5	SAMN08438811	PSUJ00000000	15-712-2-2c	Rra	rathayi	Illumina	3.34396	64.5	94	3242	0.969509	69.14		Lane Co., OR USA	2015
AY2A9	SAMN08438812	PSUI00000000	16-R-317-3b	Rra	rathayi	Illumina	3.38352	61.674	100	3263	0.964381	69.09		Lane Co., OR USA	2014
AY2B1	SAMN08438813	PSUH00000000	16-R-193-4b	Rtr2	tritici-like	Illumina	3.71819	48.42	134	3444	0.926256	72.44		Linn Co., OR USA	2014
AY2B3	SAMN08438814	PSUG00000000	16-R-752-4a	Rtr2	tritici-like	Illumina	3.66756	60.676	98	3419	0.932227	72.16		Yamhill Co., OR USA	2013
AY2B4	SAMN08438815	PSUF00000000		Rra	rathayi	Illumina	3.05828	69.749	67	2910	0.951517	69.61		OR USA
AY2B5	SAMN08438816	PSUE00000000	16-R-390-1a	Rtr2	tritici-like	Illumina	3.60993	101.55	61	3392	0.939631	72.19		Clackamas Co., OR USA	2013
AY2B6	SAMN08438817	PSUD00000000	15-712-1-1c	Rra	rathayi	Illumina	3.3554	72.64	81	3238	0.965012	69.12		Lane Co., OR USA	2015
AY2B7	SAMN08438818	PSUC00000000	16-R-252-3b	Rtr2	tritici-like	Illumina	3.66634	25.912	223	3379	0.921628	72.45		Marion Co., OR USA	2014
AY2B9	SAMN08438819	PSUB00000000	16-R-252-3a	Rtr2	tritici-like	Illumina	3.45469	211.341	38	3195	0.924829	72.51		Marion Co., OR USA	2014

## Sheet: Data set S1B
Data set S1B. ANI values for all pairwise comparisons
	Pseudoclavibacter sp. Z016	Pseudoclavibacter sp. RFBI5	Pseudoclavibacter sp. AY1H1	Pseudoclavibacter sp. RFBI4	Pseudoclavibacter sp. RFBJ3	Pseudoclavibacter sp. RFBJ5	Pseudoclavibacter sp. RFBH5	Pseudoclavibacter sp. RFBG4	Pseudoclavibacter sp. RFBA6	Pseudoclavibacter sp. RFBB5	Pseudoclavibacter sp. AY1F1	Clavibacter capsici PF008	Clavibacter nebraskensis NCPPB 2581	Clavibacter insidiosus R1-1	Clavibacter sp. Z001	Clavibacter sp. Z002	Clavibacter michiganensis subsp. michiganensis NCPPB 382	Clavibacter michiganensis AY1B2	Clavibacter sepedonicus ATCC 33113	Clavibacter michiganensis AY1A6	Clavibacter michiganensis AY1B3	Rathayibacter sp. Leaf299	Rathayibacter caricis DSM 15933	Rathayibacter sp. Leaf296	Rathayibacter festucae DSM 15932	Rathayibacter sp. Leaf294	Rathayibacter sp. Leaf185	Rathayibacter sp. AY1B5	Rathayibacter sp. AY2B3	Rathayibacter sp. AY1B6	Rathayibacter sp. AY1B1	Rathayibacter sp. AY2B9	Rathayibacter sp. AY1C6	Rathayibacter sp. AY1D5	Rathayibacter sp. AY1B8	Rathayibacter sp. AY1C2	Rathayibacter sp. AY1C7	Rathayibacter sp. AY1E1	Rathayibacter sp. AY1C1	Rathayibacter sp. AY1E4	Rathayibacter sp. AY1C5	Rathayibacter sp. AY1E9	Rathayibacter sp. AY1G1	Rathayibacter sp. AY1F8	Rathayibacter sp. AY1D4	Rathayibacter sp. AY1D3	Rathayibacter sp. AY1E6	Rathayibacter sp. AY1H2	Rathayibacter sp. AY1G9
Pseudoclavibacter sp. Z016	100	98.383	98.284	97.605	97.628	97.631	97.605	94.985	82.978	83.153	82.443	64.311	64.391	64.348	64.287	64.272	64.245	64.392	64.032	64.064	64.18	64.142	63.921	64.055	64.233	64.009	64.021	64.347	64.178	64.24	64.278	64.173	64.047	64.075	64.046	64.1	64.145	64.056	64.103	64.038	64.069	63.998	63.995	64.024	64.09	64.029	64.064	63.946	64.035
Pseudoclavibacter sp. RFBI5	98.371	100	98.301	97.765	97.805	97.787	97.792	95.125	83.38	83.349	82.547	63.889	63.787	63.829	63.82	64.005	63.692	64.075	64.085	63.927	63.89	63.689	63.532	63.475	64.115	63.615	63.606	63.756	63.673	63.768	63.812	63.811	63.846	63.654	63.76	63.8	63.9	63.823	63.78	63.823	63.919	63.741	63.838	63.794	63.717	63.815	63.84	63.781	63.834
Pseudoclavibacter sp. AY1H1	98.35	98.376	100	97.695	97.682	97.694	97.683	94.824	82.993	83.052	82.508	64.381	64.37	64.318	64.01	64.004	64.115	64.265	64.093	64.47	64.338	64.124	63.894	64.072	64.328	63.966	63.966	64.186	63.992	64.052	64.049	64.08	63.942	64.093	64.101	64.162	64.021	64.07	64.065	64.016	63.93	64.047	63.918	63.992	63.962	63.952	63.964	64.037	63.982
Pseudoclavibacter sp. RFBI4	97.655	97.823	97.715	100	99.96	99.948	99.944	95.147	83.301	83.219	82.748	64.215	64.279	64.39	64.082	64.056	63.99	64.303	64.255	64.251	64.216	64.095	64.028	63.978	64.281	63.798	63.813	63.957	63.964	63.786	63.849	63.875	63.808	63.8	63.775	63.85	63.897	63.864	63.967	63.959	64.021	63.8	63.896	63.793	63.854	63.784	63.856	63.832	63.869
Pseudoclavibacter sp. RFBJ3	97.594	97.753	97.649	99.908	100	99.939	99.911	94.929	83.142	83.098	82.415	64.568	64.637	64.579	64.526	64.689	64.42	64.696	64.624	64.535	64.367	64.15	64.072	63.81	64.128	63.828	63.828	63.956	63.929	63.947	63.998	64.096	63.966	64.026	63.935	63.96	64.025	64.05	64.13	64.051	64.105	63.98	64.068	64.048	64.074	63.976	64.042	64.017	64.062
Pseudoclavibacter sp. RFBJ5	97.641	97.784	97.744	99.93	99.958	100	99.923	94.968	83.122	83.059	82.56	64.291	64.453	64.494	64.363	64.337	64.303	64.583	64.475	64.398	64.169	64.281	64.226	64.049	64.192	63.941	63.941	64.056	64.066	64.051	64.085	64.192	64.165	63.986	64.061	64.018	64.129	64.105	64.27	64.179	64.243	64.107	64.191	64.117	64.036	63.963	64.153	64.059	64.169
Pseudoclavibacter sp. RFBH5	97.624	97.755	97.704	99.929	99.93	99.913	100	94.945	83.075	83.09	82.5	64.528	64.527	64.728	64.552	64.742	64.602	64.685	64.554	64.43	64.403	64.452	64.304	64.335	64.308	63.874	63.886	64.126	64.148	64.032	64.068	64.21	64.098	63.97	63.975	63.967	64.018	64.049	64.051	64.079	64.101	63.94	63.967	63.923	63.962	63.875	64.066	63.945	64.101
Pseudoclavibacter sp. RFBG4	95.03	95.15	95.093	95.039	95.053	95.049	95.059	100	83.236	83.075	82.391	64.324	64.06	63.998	64.26	64.246	64.198	64.033	63.858	64.086	64.164	64.111	64.06	63.903	64.319	63.95	63.962	63.955	63.872	63.892	63.945	64.002	63.996	63.789	63.836	63.97	63.925	63.83	63.968	63.888	63.928	63.905	63.913	63.887	63.905	63.876	63.969	63.954	63.912
Pseudoclavibacter sp. RFBA6	83.235	83.288	83.327	83.207	83.246	83.207	83.262	83.363	100	92.159	83.761	64.465	64.368	64.414	64.207	64.446	64.199	64.34	64.176	64.356	64.445	63.904	63.738	63.954	64.249	63.819	63.832	64.111	64.043	64.036	64.025	63.974	63.979	63.894	63.855	63.958	64.061	64.002	64.103	64.236	64.175	64.098	64.149	63.956	64.033	64.027	64.088	64.082	64.077
Pseudoclavibacter sp. RFBB5	83.194	83.25	83.206	83.161	83.186	83.161	83.169	83.141	92.178	100	84.127	64.803	64.711	64.898	64.595	64.815	64.547	64.581	64.729	64.643	64.757	64.896	64.588	64.456	64.638	64.181	64.194	64.539	64.337	64.436	64.397	64.508	64.518	64.546	64.53	64.578	64.679	64.561	64.679	64.547	64.654	64.527	64.608	64.647	64.36	64.36	64.635	64.435	64.555
Pseudoclavibacter sp. AY1F1	82.654	82.663	82.688	82.606	82.608	82.622	82.611	82.454	83.677	84.204	100	64.329	64.075	63.867	63.847	63.858	63.889	63.93	63.796	63.838	64.012	63.785	63.558	63.617	63.812	63.508	63.521	63.362	63.336	63.234	63.258	63.508	63.34	63.447	63.311	63.352	63.518	63.436	63.539	63.418	63.503	63.488	63.39	63.374	63.33	63.37	63.445	63.376	63.268
Clavibacter capsici PF008	64.762	64.776	64.682	64.732	64.727	64.747	64.723	64.753	64.829	64.872	64.429	100	89.148	88.608	88.852	88.9	88.876	88.441	88.128	86.095	85.931	67.824	67.811	67.869	68.026	67.745	67.745	68.075	67.979	67.981	67.951	68.124	67.999	67.952	68.01	68.034	67.996	68.006	68.158	67.93	68.014	67.969	68.083	67.994	68.093	68.008	68.146	67.969	67.938
Clavibacter nebraskensis NCPPB 2581	64.72	64.875	64.743	64.65	64.66	64.668	64.675	64.735	65.012	64.91	64.609	89.188	100	93.986	91.495	91.539	91.425	90.827	90.462	86.312	86.3	67.909	67.792	67.873	67.97	67.622	67.622	67.886	67.82	67.836	67.873	67.848	67.878	67.878	67.89	67.81	67.737	67.746	67.944	67.794	67.81	67.78	67.906	67.935	67.95	67.905	67.909	67.78	67.842
Clavibacter insidiosus R1-1	64.711	64.869	64.635	64.734	64.754	64.743	64.762	64.44	64.654	64.801	64.11	88.443	93.819	100	91.403	91.396	91.367	90.695	90.141	86.268	86.016	67.651	67.563	67.628	68.144	67.79	67.79	67.735	67.711	67.675	67.734	67.802	67.748	67.625	67.783	67.86	67.8	67.776	67.809	67.753	67.924	67.841	67.86	67.795	67.735	67.778	67.776	67.619	67.744
Clavibacter sp. Z001	64.323	64.402	64.425	64.211	64.228	64.245	64.237	64.141	64.22	64.434	63.722	88.352	91.122	91.106	100	99.871	98.124	93.036	90.37	85.985	85.847	67.534	67.353	67.285	67.684	67.253	67.253	67.452	67.627	67.514	67.506	67.684	67.454	67.347	67.52	67.494	67.493	67.348	67.468	67.334	67.472	67.369	67.389	67.414	67.493	67.387	67.448	67.52	67.528
Clavibacter sp. Z002	64.223	64.531	64.241	64.171	64.408	64.184	64.408	64.124	64.478	64.766	63.762	88.419	91.206	91.122	99.883	100	98.093	93.013	90.409	86.009	85.79	67.285	67.007	67.17	67.593	67.052	67.054	67.399	67.382	67.392	67.389	67.391	67.317	67.26	67.321	67.249	67.24	67.176	67.285	67.217	67.306	67.216	67.22	67.265	67.342	67.314	67.272	67.26	67.294
Clavibacter michiganensis subsp. michiganensis NCPPB 382	64.381	64.534	64.411	64.39	64.46	64.455	64.423	64.481	64.495	64.632	63.891	88.494	91.151	91.159	97.995	97.977	100	92.942	90.092	85.934	85.793	67.965	67.775	67.772	68.065	67.856	67.855	67.956	67.886	67.961	67.932	67.956	67.931	67.874	67.802	67.867	67.964	67.846	67.893	67.841	67.963	67.824	67.967	67.817	67.86	67.826	67.874	67.85	67.946
Clavibacter michiganensis AY1B2	64.409	64.629	64.466	64.434	64.422	64.439	64.424	64.564	64.697	64.586	64.045	88.248	90.641	90.426	93.102	93.125	93.052	100	90.086	86.247	86.092	67.939	67.556	67.726	68.003	67.711	67.711	67.917	67.736	67.779	67.751	67.685	67.682	67.643	67.591	67.852	67.886	67.849	68.014	67.792	67.865	67.857	67.76	67.872	67.944	67.838	67.967	67.86	67.839
Clavibacter sepedonicus ATCC 33113	64.974	65.141	65.092	65.018	65.061	65	65.061	64.977	64.88	65.052	64.644	88.043	90.114	89.806	90.377	90.377	90.197	89.97	100	85.688	85.469	67.6	67.489	67.66	67.729	67.635	67.635	67.699	67.734	67.714	67.692	67.613	67.623	67.475	67.629	67.667	67.701	67.633	67.759	67.569	67.662	67.611	67.68	67.637	67.666	67.65	67.719	67.719	67.796
Clavibacter michiganensis AY1A6	64.776	64.808	64.694	64.679	64.672	64.683	64.655	64.786	65.091	64.817	63.976	85.638	85.782	85.784	85.77	85.763	85.719	85.852	85.401	100	97.676	68.073	67.779	67.982	67.815	67.499	67.499	67.612	67.516	67.5	67.535	67.706	67.74	67.63	67.689	67.858	67.816	67.78	68.007	67.946	67.986	67.905	67.945	67.845	67.846	67.874	68.012	67.825	67.829
Clavibacter michiganensis AY1B3	64.164	64.321	64.095	64.319	64.274	64.288	64.249	64.152	64.279	64.384	63.524	85.642	85.813	85.435	85.74	85.749	85.704	85.985	85.228	97.833	100	68.07	67.881	67.96	67.831	67.737	67.751	67.765	67.703	67.713	67.726	67.741	67.764	67.684	67.758	67.758	67.802	67.784	67.635	67.612	67.676	67.571	67.682	67.705	67.673	67.725	67.725	67.659	67.715
Rathayibacter sp. Leaf299	64.392	64.43	64.505	64.287	64.343	64.297	64.312	64.234	64.177	64.214	63.738	67.552	67.368	67.325	67.445	67.443	67.529	67.961	67.469	67.97	67.712	100	96.72	94.799	80.396	80.181	80.184	79.904	79.795	79.756	79.766	79.57	79.535	79.736	79.781	79.674	79.868	79.762	79.672	79.733	79.75	79.687	79.803	79.757	79.628	79.748	79.607	79.653	79.678
Rathayibacter caricis DSM 15933	64.14	64.305	64.097	64.208	64.215	64.211	64.209	64.206	64.072	64.162	63.717	67.244	67.096	67.094	67.008	67.007	66.894	67.465	66.762	67.353	67.351	96.658	100	94.843	80.315	80.071	80.074	79.443	79.346	79.415	79.406	79.594	79.559	79.589	79.626	79.517	79.556	79.574	79.749	79.707	79.691	79.617	79.658	79.595	79.519	79.593	79.696	79.645	79.625
Rathayibacter sp. Leaf296	64.72	64.643	64.51	64.413	64.443	64.472	64.44	64.581	64.196	64.602	63.983	67.958	67.708	67.696	67.673	67.674	67.536	68.034	67.907	67.985	67.997	94.728	94.764	100	80.585	80.258	80.258	79.825	79.709	79.723	79.72	79.733	79.667	79.648	79.734	79.654	79.688	79.609	79.805	79.727	79.723	79.658	79.736	79.693	79.72	79.772	79.765	79.763	79.74
Rathayibacter festucae DSM 15932	64.595	64.684	64.655	64.765	64.777	64.81	64.794	64.51	64.598	64.613	64.254	67.427	67.301	67.587	67.45	67.456	67.34	67.483	66.984	67.403	67.437	80.147	80.046	79.993	100	80.888	80.88	80.34	80.215	80.295	80.237	80.482	80.324	80.366	80.312	80.391	80.241	80.29	80.303	80.298	80.24	80.229	80.216	80.603	80.584	80.547	80.397	80.616	80.488
Rathayibacter sp. Leaf294	63.716	63.607	63.632	63.682	63.673	63.653	63.678	63.609	63.52	63.763	63.238	67.05	67.04	67.061	66.827	66.825	66.894	67.181	67.053	66.976	67.043	80.128	79.851	79.997	81.01	100	99.958	80.208	80.061	79.955	79.929	79.947	79.921	79.932	80.017	80.018	80.04	79.86	79.928	80.078	80.162	80.089	80.087	79.897	79.934	80.114	79.864	79.955	80.095
Rathayibacter sp. Leaf185	63.785	63.779	63.713	63.785	63.774	63.774	63.795	63.811	63.584	64.053	63.373	66.964	66.894	67.031	66.83	66.826	66.81	67.122	67.147	66.973	67.173	80.051	79.789	79.897	80.9	99.957	100	80.206	80.086	79.95	79.966	79.91	79.976	80.013	80.093	80.015	80.067	79.938	79.966	80.068	80.163	80.096	80.152	80.015	79.994	80.153	79.941	80.064	80.176
Rathayibacter sp. AY1B5	63.821	63.824	64.014	63.987	63.983	63.995	63.949	63.631	63.789	64.025	63.486	67.431	67.328	67.124	67.181	67.199	67.241	67.655	66.961	67.42	67.399	80.265	80.045	80.156	81.065	80.677	80.676	100	98.582	98.462	98.403	95.051	94.948	94.728	94.807	94.711	94.808	94.766	94.758	94.907	94.675	94.722	94.969	94.798	94.815	94.93	94.937	94.834	95.007
Rathayibacter sp. AY2B3	63.886	63.919	63.823	63.737	63.731	63.768	63.725	63.719	63.786	63.74	63.166	67.573	67.23	67.386	67.212	67.246	67.293	67.825	67.164	67.605	67.616	80.325	80.002	80.305	81.068	80.639	80.64	98.517	100	98.621	98.56	95.022	95.04	94.695	94.756	94.708	94.758	94.914	94.861	94.746	94.526	94.693	94.769	94.783	94.776	94.78	94.863	94.916	94.9
Rathayibacter sp. AY1B6	64.3	64.359	64.268	64.302	64.312	64.309	64.318	64.423	64.243	64.359	63.848	67.643	67.389	67.237	67.245	67.256	67.282	67.711	67.374	67.471	67.5	80.28	80.069	80.269	80.983	80.589	80.582	98.524	98.485	100	99.802	95.138	94.94	94.808	94.911	94.893	94.972	94.962	94.902	94.795	94.674	94.859	94.789	94.723	94.812	94.706	94.824	94.85	94.768
Rathayibacter sp. AY1B1	64.798	64.807	64.712	64.756	64.756	64.754	64.751	64.598	64.561	64.755	64.055	67.661	67.546	67.676	67.541	67.506	67.542	67.898	67.506	67.714	67.785	80.267	79.974	80.269	81.035	80.574	80.575	98.599	98.6	99.826	100	95.213	94.912	94.639	94.879	94.862	94.984	95.012	94.906	94.94	94.807	94.896	94.861	94.862	94.933	94.78	94.838	94.926	94.836
Rathayibacter sp. AY2B9	64.369	64.387	64.496	64.329	64.374	64.371	64.37	64.359	64.215	64.115	63.929	67.606	67.557	67.448	67.353	67.374	67.528	67.661	67.289	67.69	67.713	80.268	80.177	80.374	81.364	80.704	80.716	95.22	95.16	95.221	95.172	100	98.225	98.041	98.044	98.049	98.145	98.104	98.177	98.151	98.196	98.145	98.052	98.215	98.107	98.146	98.166	98.207	98.107
Rathayibacter sp. AY1C6	64.156	64.201	64.087	64.136	64.109	64.137	64.129	64.05	64.005	64.08	63.495	67.895	67.836	67.894	67.74	67.749	67.831	68.248	67.584	68.091	68.027	80.158	80.18	80.096	81.002	80.509	80.511	95.112	95.085	95.036	95.017	98.257	100	98.405	98.305	98.202	98.192	98.122	98.053	98.057	97.889	98.028	97.987	98.121	98.024	98.085	98.103	98.267	98.141
Rathayibacter sp. AY1D5	64.316	64.375	64.27	64.257	64.263	64.254	64.267	63.971	64.101	64.272	63.646	67.652	67.448	67.542	67.317	67.332	67.47	67.788	67.455	67.793	67.588	80.646	80.358	80.406	81.279	80.646	80.656	94.942	94.858	94.859	94.795	98.075	98.384	100	98.41	98.213	98.23	98	97.876	97.891	97.932	97.804	97.825	97.945	97.907	97.825	97.803	97.913	97.891
Rathayibacter sp. AY1B8	63.827	63.789	63.769	63.716	63.726	63.723	63.713	63.759	63.751	63.885	63.25	67.633	67.4	67.248	67.464	67.477	67.546	67.711	67.338	67.666	67.607	80.265	80.03	80.21	81.069	80.63	80.631	95.003	94.878	94.984	94.951	98.052	98.311	98.23	100	98.451	98.401	97.994	97.804	97.992	98.048	98.047	98.021	98.051	98.068	97.974	97.862	98.113	97.929
Rathayibacter sp. AY1C2	64.447	64.527	64.432	64.374	64.355	64.38	64.363	64.167	64.298	64.373	63.715	67.739	67.594	67.499	67.545	67.564	67.643	68.228	67.492	68.255	67.854	80.496	80.257	80.335	81.327	80.834	80.828	95.066	94.785	95.025	94.976	98.103	98.231	98.125	98.468	100	98.881	98.484	97.986	97.954	98.119	98.059	97.927	98.048	98.114	97.992	98.033	98.176	98.108
Rathayibacter sp. AY1C7	64.346	64.382	64.305	64.239	64.277	64.277	64.255	64.379	64.273	64.503	64.068	67.868	67.823	67.977	67.778	67.778	67.859	68.322	67.617	68.119	67.856	80.439	80.141	80.279	81.05	80.481	80.481	94.994	94.869	95.202	95.126	98.155	98.123	98.096	98.359	98.809	100	99.072	97.924	98.022	98.062	97.992	97.984	98.1	98.121	98.011	98.028	98.129	98.096
Rathayibacter sp. AY1E1	64.264	64.344	64.369	64.331	64.345	64.319	64.346	64.252	64.303	64.398	63.937	67.818	67.426	67.522	67.53	67.537	67.629	68.223	67.455	68.067	67.865	80.636	80.259	80.387	81.17	80.479	80.481	95.095	95.201	95.271	95.259	98.17	98.158	98.026	98.108	98.533	99.101	100	98.186	98.054	97.998	98.008	97.842	98.07	98.138	97.999	98.02	98.024	98.008
Rathayibacter sp. AY1C1	64.52	64.632	64.557	64.411	64.386	64.426	64.41	64.516	64.416	64.303	64.005	67.837	67.798	67.704	67.645	67.645	67.767	68.397	67.653	68.344	67.904	80.608	80.54	80.675	81.352	80.483	80.49	94.923	94.94	95.066	94.96	98.09	97.909	97.602	97.808	97.868	97.784	97.91	100	98.335	98.082	98.04	98.038	98.231	98.302	98.116	98.231	98.211	98.103
Rathayibacter sp. AY1E4	64.031	64.095	64.07	64.027	64.053	64.045	64.033	63.975	63.929	63.972	63.603	67.889	67.564	67.748	67.602	67.591	67.776	68.171	67.598	68.229	67.864	80.517	80.275	80.41	80.996	80.569	80.569	95.1	94.854	94.794	94.759	98.066	97.839	97.709	97.919	97.869	97.879	97.852	98.31	100	98.862	98.681	98.398	98.409	98.425	98.262	98.203	98.158	98.292
Rathayibacter sp. AY1C5	64.861	65.007	64.824	64.843	64.81	64.827	64.855	64.832	64.615	64.431	63.977	68.172	67.898	67.707	67.966	67.993	68.052	68.473	67.671	68.34	68.128	80.493	80.262	80.321	81.037	80.679	80.68	94.921	94.643	94.67	94.602	98.123	97.772	97.806	98.003	98.077	97.994	97.765	98.062	98.88	100	98.955	98.262	98.285	98.416	98.276	98.151	98.184	98.223
Rathayibacter sp. AY1E9	64.296	64.183	64.257	64.231	64.173	64.196	64.187	64.243	64.178	64.116	63.816	67.617	67.474	67.464	67.371	67.391	67.519	68.031	67.333	67.985	67.56	80.269	80.055	80.307	80.928	80.516	80.528	94.97	94.827	95.066	95.013	98.098	98.001	97.744	98.068	98.084	98.075	97.894	98.211	98.833	99.09	100	98.483	98.388	98.386	98.266	98.308	98.381	98.301
Rathayibacter sp. AY1G1	64.065	64.117	64.05	64.218	64.216	64.219	64.211	64.018	63.895	63.922	63.556	67.208	67.016	66.941	66.966	66.982	67.215	67.626	66.767	67.448	67.141	80.303	80.101	80.335	80.917	80.575	80.576	94.943	94.765	94.67	94.687	97.895	97.846	97.674	97.869	97.812	97.93	97.675	97.954	98.31	98.155	98.205	100	98.432	98.234	98.389	98.173	98.094	98.066
Rathayibacter sp. AY1F8	64.549	64.59	64.438	64.329	64.36	64.369	64.354	64.348	64.577	64.637	63.807	67.364	67.253	67.331	67.257	67.289	67.346	68.041	67.324	67.824	67.527	80.204	80.071	80.138	80.943	80.313	80.313	94.868	94.844	94.799	94.743	98.069	97.876	97.716	97.859	97.942	97.944	97.782	98.318	98.456	98.309	98.258	98.478	100	99.365	99.315	98.427	98.353	98.259
Rathayibacter sp. AY1D4	64.286	64.264	64.278	64.217	64.213	64.211	64.214	64.198	64.032	64.141	63.592	67.953	67.772	67.639	67.794	67.799	67.83	68.372	67.606	68.264	67.848	80.23	80.177	80.243	81.039	80.352	80.351	95.036	94.805	94.949	94.944	98.14	97.955	97.798	98	98.124	98.071	97.986	98.224	98.329	98.362	98.293	98.288	99.355	100	99.4	98.406	98.299	98.261
Rathayibacter sp. AY1D3	64.333	64.329	64.257	64.268	64.252	64.294	64.284	64.285	64.05	64.091	63.574	67.592	67.62	67.4	67.423	67.459	67.414	68.228	67.512	68.043	67.699	80.279	80.209	80.352	81.411	80.647	80.645	95.002	94.858	94.659	94.606	98.06	97.822	97.466	97.607	97.684	97.735	97.683	97.914	98.15	98.125	98.059	98.285	99.143	99.374	100	98.248	98.115	98.117
Rathayibacter sp. AY1E6	64.144	64.296	64.099	64.105	64.074	64.078	64.071	64.061	64.062	64.001	63.529	67.907	67.755	67.734	67.717	67.756	67.815	68.462	67.655	68.392	67.869	80.407	80.346	80.264	81.051	80.522	80.525	95.093	94.976	94.824	94.736	98.178	98.078	97.796	97.945	98.05	98.018	97.989	98.368	98.408	98.208	98.226	98.295	98.568	98.514	98.546	100	98.468	98.379
Rathayibacter sp. AY1H2	64.514	64.459	64.381	64.402	64.384	64.427	64.41	64.418	64.268	64.321	63.912	67.859	67.668	67.549	67.67	67.683	67.722	68.298	67.609	68.091	67.88	80.215	80.1	80.213	81.337	80.59	80.591	95.118	95.048	94.931	94.949	98.132	98.133	97.812	98.127	98.109	98.071	97.915	98.243	98.244	98.151	98.134	98.176	98.309	98.309	98.315	98.403	100	99.222
Rathayibacter sp. AY1G9	64.434	64.491	64.448	64.416	64.429	64.434	64.427	64.362	64.143	64.251	63.552	67.833	67.613	67.49	67.537	67.54	67.661	68.266	67.51	68.127	67.795	80.217	80.097	80.224	81.345	80.687	80.688	95.168	94.916	94.882	94.815	98.051	98.029	97.633	97.956	97.917	97.967	97.837	98.114	98.171	98.089	98.06	98.153	98.212	98.28	98.256	98.295	99.16	100
Rathayibacter sp. AY1F6	64.289	64.507	64.398	64.374	64.39	64.385	64.385	64.195	64.003	64.251	63.605	67.624	67.479	67.486	67.558	67.558	67.582	67.94	67.384	67.998	67.78	80.198	80.092	80.07	80.973	80.391	80.391	94.877	94.73	94.722	94.667	98.029	97.991	97.589	97.861	97.841	97.939	97.873	98.162	98.171	98.208	97.955	98.156	98.272	98.166	98.193	98.344	98.315	98.226
Rathayibacter sp. AY2B5	64.12	64.188	64.177	64.042	64.031	64.031	64.039	64.121	64.085	64.241	63.668	67.579	67.789	67.483	67.511	67.51	67.579	68.035	67.394	67.944	67.486	80.511	80.117	80.304	80.948	80.605	80.606	94.903	94.837	94.705	94.657	98.06	97.845	97.679	97.866	97.87	97.863	97.806	98.185	98.501	98.345	98.247	98.201	98.317	98.343	98.223	98.175	98.032	98.168
Rathayibacter sp. AY1D1	64.466	64.534	64.472	64.336	64.351	64.368	64.344	64.431	64.482	64.583	64.121	67.891	67.857	67.714	67.896	67.897	67.949	68.49	67.638	68.332	67.891	80.407	80.18	80.452	81.008	80.505	80.506	94.67	94.546	94.672	94.622	97.98	97.801	97.644	97.85	97.914	97.837	97.555	97.985	98.275	98.403	98.205	98.174	98.194	98.398	98.121	98.086	98.054	98.04
Rathayibacter sp. AY1C9	64.186	64.167	64.162	64.116	64.135	64.124	64.124	64.208	64.546	64.352	63.859	67.521	67.422	67.355	67.532	67.548	67.593	68.271	67.193	67.875	67.645	80.363	80.067	80.048	81.036	80.393	80.394	94.86	94.692	94.73	94.72	98.093	97.85	97.793	97.99	97.962	98.051	97.777	98.041	98.337	98.326	98.21	98.184	98.211	98.223	98.066	98.085	98.067	98.024
Rathayibacter sp. AY1F7	64.205	64.337	64.259	64.336	64.328	64.334	64.332	64.209	64.33	64.233	63.695	67.914	67.712	67.707	67.721	67.697	67.825	68.238	67.31	68.095	67.708	80.31	80.25	80.329	81.081	80.412	80.41	94.74	94.661	94.526	94.456	97.928	97.827	97.553	97.692	97.682	97.734	97.606	98.001	98.231	98.1	98.012	98.194	98.22	98.238	98.125	98.099	98.061	97.934
Rathayibacter sp. AY1F2	64.074	64.186	64.133	64.077	64.074	64.11	64.073	64.059	63.983	64.07	63.465	67.768	67.638	67.565	67.627	67.649	67.746	68.449	67.473	68.207	67.828	80.319	80.191	80.326	80.857	80.505	80.513	94.845	94.852	94.709	94.612	97.974	97.879	97.522	97.753	97.845	97.826	97.7	98.003	98.252	98.21	98.086	98.25	98.284	98.271	98.226	98.174	98.116	97.977
Rathayibacter sp. AY1D9	64.322	64.326	64.465	64.183	64.197	64.209	64.192	64.301	64.503	64.627	63.998	67.816	67.58	67.509	67.618	67.607	67.596	68.167	67.421	68.084	67.563	80.38	80.152	80.319	81.07	80.574	80.575	94.936	94.82	94.834	94.757	98.111	98.086	97.835	98.018	98.074	98.034	97.818	98.208	98.523	98.507	98.433	98.327	98.389	98.397	98.347	98.29	98.306	98.261
Rathayibacter sp. AY1F9	64.747	64.745	64.701	64.646	64.633	64.636	64.642	64.572	64.583	64.541	64.047	67.872	67.688	67.42	67.593	67.577	67.763	68.083	67.567	68.043	67.584	80.504	80.363	80.409	81.216	80.421	80.431	94.877	94.769	94.791	94.748	98.075	97.914	97.777	97.973	97.972	97.981	97.944	98.201	98.257	98.377	98.164	98.215	98.459	98.464	98.322	98.222	98.217	98.252
Rathayibacter sp. AY1C4	64.638	64.685	64.562	64.489	64.485	64.508	64.457	64.623	64.437	64.487	64.155	67.712	67.513	67.553	67.766	67.797	67.796	68.395	67.366	68.186	67.746	80.332	80.215	80.312	80.882	80.454	80.454	94.839	94.759	94.931	94.871	98.004	97.964	97.736	97.994	97.964	97.987	97.842	98.144	98.254	98.277	98.199	98.214	98.253	98.239	98.137	98.251	98.255	98.188
Rathayibacter sp. AY1B7	64.611	64.729	64.664	64.748	64.714	64.75	64.713	64.563	64.399	64.455	63.937	67.858	67.669	67.64	67.656	67.654	67.677	68.092	67.562	68.068	67.616	80.266	79.979	80.26	81.04	80.622	80.623	94.818	94.699	94.84	94.76	98.013	97.734	97.626	97.772	97.889	97.865	97.752	98.16	98.106	98.109	98.1	97.869	98.151	98.173	98.128	98.223	98.258	98.216
Rathayibacter sp. AY1E8	64.507	64.593	64.463	64.398	64.381	64.391	64.383	64.281	64.281	64.477	63.985	67.786	67.563	67.672	67.593	67.601	67.758	68.168	67.522	68.147	67.748	80.37	80.252	80.243	81.108	80.448	80.439	94.953	94.911	94.968	94.933	97.979	97.921	97.874	97.941	97.99	98.054	97.953	98.13	98.2	98.15	98.241	98.09	98.314	98.208	98.126	98.303	98.217	98.192
Rathayibacter sp. AY1H3	64.168	64.261	64.262	64.225	64.22	64.236	64.223	64.095	64.1	64.166	63.582	67.813	67.788	67.792	67.636	67.642	67.785	68.325	67.692	67.852	67.691	80.342	80.091	80.25	80.794	80.484	80.481	94.975	94.816	94.872	94.843	98.052	97.888	97.684	97.891	97.946	97.969	97.738	98.19	98.449	98.4	98.396	98.327	98.369	98.312	98.269	98.072	98.152	98.098
Rathayibacter sp. AY1E3	64.707	64.716	64.604	64.663	64.641	64.657	64.649	64.602	64.333	64.501	63.809	67.76	67.568	67.696	67.457	67.444	67.469	68.105	67.531	68.095	67.756	80.459	80.185	80.422	81.589	80.745	80.739	94.884	94.754	94.905	94.908	97.942	98.027	97.988	98.264	98.091	98.153	97.695	97.856	97.986	98.052	98.027	98.104	98.043	98.06	98.137	98.008	98.118	97.99
Rathayibacter sp. AY1D2	64.666	64.646	64.56	64.575	64.599	64.622	64.584	64.568	64.636	64.524	64.285	67.843	67.715	67.749	67.702	67.746	67.81	68.312	67.606	68.153	67.662	80.656	80.293	80.42	81.471	80.706	80.704	94.955	94.844	94.88	94.839	97.972	98.176	98.038	98.306	98.143	98.202	98.097	97.759	97.821	97.752	97.821	97.679	97.858	97.943	97.809	97.805	97.93	97.826
Rathayibacter tritici RFBD1	64.277	64.461	64.153	64.103	64.277	64.1	64.279	64.153	64.131	64.535	63.64	67.725	67.663	67.753	67.469	67.621	67.549	67.674	67.521	67.671	67.617	79.972	80.014	79.96	80.959	80.115	80.114	94.778	94.644	94.689	94.637	97.958	97.849	97.665	97.754	97.778	97.826	97.709	97.707	97.694	97.693	97.734	97.589	97.772	97.727	97.709	97.778	97.741	97.678
Rathayibacter tritici RFBC6	64.113	64.068	63.94	64.052	64.075	64.082	64.082	63.926	64.147	64.093	63.634	67.781	67.62	67.616	67.562	67.569	67.701	67.726	67.525	67.52	67.549	80.139	80.064	80.341	81.1	80.319	80.32	95.006	94.934	95.022	95.025	98.107	98.053	97.912	97.955	97.903	97.989	97.805	97.935	97.931	97.862	97.915	97.851	97.908	97.888	97.78	97.893	97.89	97.864
Rathayibacter sp. AY1E2	64.439	64.42	64.463	64.387	64.374	64.381	64.385	64.363	64.162	64.287	63.743	67.614	67.316	67.372	67.48	67.488	67.553	67.715	67.425	67.506	67.403	80.088	79.963	80.028	81.031	80.142	80.143	94.933	94.857	94.804	94.686	97.975	98.078	97.663	97.728	97.77	97.768	97.655	97.732	97.791	97.601	97.712	97.728	97.79	97.717	97.723	97.949	97.845	97.752
Rathayibacter sp. AY1F3	64.358	64.419	64.368	64.252	64.267	64.271	64.265	64.252	64.14	64.048	63.708	67.624	67.303	67.431	67.342	67.376	67.534	67.698	67.231	67.582	67.76	80.082	80.027	80.144	80.831	80.294	80.293	94.822	94.87	94.939	94.833	97.983	97.865	97.615	97.787	97.711	97.73	97.809	97.838	97.797	97.747	97.751	97.659	97.787	97.785	97.7	97.828	97.809	97.656
Rathayibacter sp. AY1B4	64.629	64.613	64.678	64.573	64.594	64.591	64.592	64.456	64.336	64.303	64.025	68.018	67.788	67.786	67.675	67.709	67.741	67.99	67.574	67.801	67.814	80.454	80.083	80.241	80.965	80.519	80.52	94.871	94.98	94.99	94.988	97.982	97.874	97.604	97.767	97.674	97.752	97.785	97.853	97.772	97.676	97.77	97.5	97.805	97.8	97.663	97.712	97.689	97.643
Rathayibacter sp. AY1C3	64.553	64.525	64.589	64.681	64.717	64.687	64.714	64.605	64.605	64.452	64.011	67.332	67.201	67.152	67.139	67.169	67.317	67.611	66.954	67.552	67.473	80.324	80.033	80.175	80.948	80.554	80.555	95.073	95.067	95.003	94.966	97.962	97.964	97.694	97.758	97.797	97.853	97.718	97.809	97.936	97.719	97.724	97.566	97.943	97.825	97.8	97.75	97.812	97.787
Rathayibacter sp. AY1E5	64.493	64.484	64.443	64.417	64.412	64.426	64.412	64.427	64.408	64.703	63.904	67.91	67.909	67.877	67.736	67.767	67.816	68.133	67.612	67.982	67.944	80.365	80.133	80.125	81.11	80.512	80.512	94.931	94.986	94.99	94.922	97.972	97.901	97.623	97.707	97.636	97.715	97.615	97.617	97.702	97.627	97.651	97.438	97.656	97.691	97.559	97.797	97.67	97.586
Rathayibacter sp. AY1D7	64.73	64.725	64.732	64.54	64.542	64.531	64.542	64.66	64.41	64.388	63.985	67.588	67.564	67.579	67.634	67.646	67.648	67.847	67.341	67.859	67.754	80.346	80.043	80.274	80.961	80.579	80.579	94.884	94.874	94.859	94.789	97.836	97.74	97.696	97.601	97.623	97.625	97.608	97.57	97.679	97.639	97.659	97.536	97.642	97.732	97.616	97.637	97.709	97.586
Rathayibacter sp. AY1F4	64.864	64.97	64.857	64.688	64.694	64.689	64.651	64.555	64.483	64.427	64.003	67.573	67.41	67.267	67.125	67.126	67.154	67.607	67.156	67.414	67.499	80.075	80.138	80.101	81.196	80.428	80.429	94.914	94.849	94.846	94.746	97.485	97.507	97.185	97.245	97.208	97.258	97.14	97.13	97.188	97.03	97.251	97.342	97.298	97.244	97.234	97.336	97.36	97.327
Rathayibacter sp. AY2B1	64.497	64.48	64.423	64.429	64.412	64.441	64.433	64.4	64.639	64.572	63.975	68.001	67.583	67.482	67.354	67.374	67.421	67.71	67.414	67.602	67.78	80.187	80.174	80.182	81.217	80.431	80.431	94.917	94.774	94.724	94.66	97.518	97.549	97.254	97.272	97.177	97.287	97.202	97.212	97.278	97.272	97.302	97.261	97.227	97.131	97.136	97.357	97.422	97.313
Rathayibacter sp. AY2B7	63.922	63.925	63.786	63.825	63.829	63.878	63.822	63.88	64.023	63.958	63.646	67.665	67.545	67.528	67.501	67.502	67.593	67.929	67.333	67.941	67.976	80.119	80.019	80.178	80.833	80.184	80.176	94.637	94.605	94.866	94.82	97.358	97.367	97.247	97.294	97.317	97.336	97.161	97.145	97.167	97.079	97.217	97.144	97.127	97.03	96.986	97.105	97.194	97.093
Rathayibacter tritici RFBD7	63.905	64.248	63.925	63.878	64.166	63.905	64.196	63.885	64.2	64.323	63.502	67.174	66.984	66.918	66.833	67.028	66.96	67.082	66.965	66.957	66.985	79.124	79.063	79.158	79.981	79.405	79.409	86.915	86.925	87.054	87.011	87.031	87.016	86.85	87.008	86.988	86.957	86.899	86.967	87.072	87.027	87.017	86.875	86.999	87.008	86.901	86.997	86.988	87.005
Rathayibacter tritici NCPPB 1953	63.725	63.7	63.779	63.781	63.813	63.828	63.799	63.776	63.543	63.822	63.328	67.719	67.468	67.481	67.439	67.453	67.518	67.394	67.521	67.394	67.486	79.524	79.571	79.605	80.384	79.708	79.712	87.229	87.223	87.336	87.272	87.334	87.28	87.177	87.36	87.288	87.313	87.319	87.313	87.285	87.293	87.285	87.277	87.248	87.145	87.24	87.281	87.29	87.303
Rathayibacter tritici FH211	63.937	63.929	63.968	63.994	64.012	64.011	63.992	63.837	64.022	64.103	63.552	67.499	67.465	67.393	67.409	67.423	67.434	67.308	67.603	67.21	67.315	79.291	79.317	79.338	80.033	79.46	79.462	87.15	87.086	87.162	87.148	87.104	87.139	87.03	87.107	87.115	87.162	87.095	87.073	87.065	87.07	87.063	87.04	87.135	87.054	87.031	87.142	87.101	87.078
Rathayibacter tritici RFBH6	63.781	63.788	63.835	63.741	63.732	63.75	63.748	63.758	63.69	63.742	63.261	67.485	67.399	67.339	67.489	67.493	67.543	67.462	67.198	67.179	67.228	79.292	79.275	79.364	80.078	79.655	79.658	87.019	86.973	87.133	87.136	87.226	87.149	87.087	87.17	87.148	87.185	87.12	87.132	87.177	87.245	87.187	86.961	87.053	87.143	87.015	87.029	87.111	87.072
Rathayibacter tritici AY1I4	64.081	64.192	64.205	64.075	64.078	64.08	64.078	64.01	63.932	63.947	63.749	67.287	67.275	67.205	67.125	67.136	67.251	67.108	67.182	67.235	67.126	78.965	78.969	79.02	79.609	79.188	79.181	86.675	86.615	86.831	86.812	86.886	86.884	86.719	86.943	86.852	86.874	86.762	86.796	86.765	86.832	86.795	86.656	86.778	86.8	86.728	86.847	86.842	86.753
Rathayibacter tritici AY1I1	64.044	64.089	64.057	64.097	64.092	64.07	64.074	64.05	63.78	64.089	63.361	67.658	67.509	67.366	67.315	67.339	67.453	67.419	67.343	67.166	67.067	79.271	79.219	79.237	80.254	79.745	79.736	86.845	86.778	86.934	86.909	87.155	86.991	86.898	87.027	87.094	87.06	86.924	87.01	87.065	87.069	86.987	86.824	86.974	87.009	86.989	87.004	87.008	86.981
Rathayibacter tritici AY1I2	63.979	64.063	64.129	63.982	63.986	64.002	63.994	63.836	63.73	63.809	63.364	67.204	67.137	67.001	66.954	66.976	67.096	66.885	66.69	66.913	66.998	79.145	79.021	79.135	79.768	79.267	79.268	86.829	86.699	86.852	86.855	86.903	86.864	86.772	86.852	86.873	86.873	86.755	86.832	86.866	86.919	86.818	86.672	86.831	86.803	86.805	86.896	86.832	86.844
Rathayibacter rathayi AY2B4	63.726	63.838	63.805	63.653	63.706	63.699	63.706	63.721	63.807	63.969	63.239	67.474	67.54	67.475	67.37	67.395	67.317	67.292	67.247	67.145	67.187	78.875	78.921	78.946	79.706	79.103	79.108	86.476	86.414	86.462	86.492	86.544	86.449	86.315	86.476	86.39	86.372	86.37	86.36	86.438	86.395	86.379	86.325	86.523	86.498	86.431	86.444	86.348	86.379
Rathayibacter rathayi Z007	63.566	63.734	63.595	63.527	63.473	63.509	63.486	63.399	63.317	63.664	63.271	67.185	67.085	66.942	66.899	66.917	66.984	66.742	66.775	66.723	66.733	79.292	79.298	79.163	79.874	79.45	79.44	86.583	86.492	86.637	86.715	86.657	86.641	86.505	86.626	86.577	86.517	86.592	86.674	86.57	86.626	86.587	86.495	86.702	86.676	86.632	86.69	86.61	86.511
Rathayibacter rathayi AY1H5	63.545	63.582	63.524	63.326	63.356	63.349	63.367	63.341	63.166	63.496	62.839	67.1	67.075	66.926	66.858	66.848	66.782	67.036	66.828	66.823	66.812	78.811	78.746	78.827	79.844	79.259	79.26	86.316	86.187	86.354	86.37	86.543	86.44	86.322	86.525	86.451	86.42	86.364	86.403	86.483	86.445	86.453	86.343	86.506	86.47	86.462	86.447	86.443	86.429
Rathayibacter rathayi AY1G4	63.35	63.321	63.25	63.215	63.175	63.143	63.184	63.123	63.014	63.2	62.86	67.34	67.384	67.243	67.243	67.24	67.285	67.293	67.297	67.163	66.991	78.842	78.814	78.829	79.645	79.268	79.27	86.28	86.235	86.317	86.293	86.643	86.513	86.358	86.527	86.478	86.493	86.414	86.404	86.461	86.435	86.46	86.359	86.503	86.484	86.429	86.471	86.497	86.483
Rathayibacter rathayi FH95	63.811	63.832	63.715	63.807	63.803	63.81	63.812	63.692	63.719	63.847	63.469	67.067	67.113	67.013	67.038	67.044	67.06	66.924	66.803	66.788	66.807	78.93	79.026	79.051	79.645	79.21	79.208	86.416	86.397	86.524	86.507	86.447	86.48	86.305	86.451	86.456	86.471	86.373	86.435	86.354	86.432	86.393	86.252	86.449	86.395	86.401	86.414	86.421	86.464
Rathayibacter rathayi AY1H8	63.763	63.847	63.605	63.727	63.751	63.745	63.752	63.699	63.42	63.711	63.341	67.015	67.204	67.056	67.009	67.004	66.961	66.825	66.838	66.795	66.731	78.933	78.999	79.025	79.752	79.511	79.499	86.54	86.537	86.566	86.537	86.661	86.609	86.49	86.656	86.592	86.52	86.48	86.639	86.517	86.465	86.498	86.342	86.55	86.608	86.519	86.552	86.417	86.443
Rathayibacter rathayi AY1H9	63.918	63.887	63.772	63.844	63.786	63.824	63.821	63.889	63.542	63.713	63.066	67.073	66.815	66.803	66.723	66.729	66.684	66.682	66.708	66.884	66.848	79.084	79.129	79.109	79.812	79.37	79.36	86.572	86.595	86.687	86.694	86.688	86.638	86.471	86.679	86.6	86.627	86.59	86.583	86.654	86.575	86.583	86.502	86.598	86.641	86.591	86.603	86.566	86.547
Rathayibacter rathayi AY2A5	63.804	63.781	63.744	63.797	63.797	63.824	63.805	64.005	63.675	63.68	63.235	67.444	67.293	67.22	67.294	67.291	67.251	67.215	67.03	67.094	67.139	78.846	78.906	78.775	79.922	79.367	79.368	86.57	86.516	86.633	86.615	86.689	86.649	86.578	86.783	86.731	86.674	86.628	86.632	86.624	86.626	86.581	86.523	86.64	86.579	86.582	86.605	86.597	86.634
Rathayibacter rathayi AY1D8	64.277	64.169	64.096	64.211	64.185	64.191	64.209	64.097	63.87	64.09	63.617	67.638	67.458	67.429	67.212	67.213	67.222	67.175	67.14	67.259	67.251	79.034	79.079	78.98	80.055	79.52	79.523	86.554	86.551	86.607	86.637	86.71	86.658	86.58	86.816	86.676	86.675	86.641	86.722	86.747	86.7	86.647	86.616	86.725	86.692	86.68	86.776	86.667	86.664
Rathayibacter rathayi AY1B9	63.307	63.386	63.399	63.262	63.282	63.256	63.288	63.308	63.329	63.543	63.146	67.117	66.907	66.808	66.834	66.834	66.84	66.763	66.721	66.916	66.875	78.943	78.899	78.882	79.735	79.354	79.356	86.458	86.488	86.524	86.493	86.523	86.57	86.357	86.517	86.467	86.477	86.46	86.473	86.448	86.417	86.471	86.359	86.441	86.4	86.439	86.492	86.461	86.456
Rathayibacter rathayi AY1A8	63.743	63.825	63.74	63.602	63.595	63.595	63.619	63.718	63.792	63.843	63.386	67.455	67.393	67.295	67.158	67.158	67.177	67.106	67.141	67.251	67.133	79.043	79.095	79.04	79.617	79.15	79.151	86.279	86.326	86.414	86.403	86.419	86.392	86.365	86.418	86.349	86.424	86.38	86.38	86.404	86.402	86.33	86.291	86.384	86.334	86.322	86.372	86.404	86.399
Rathayibacter rathayi AY2A3	63.371	63.304	63.347	63.163	63.181	63.17	63.195	63.445	63.153	63.237	62.846	67.042	67	66.761	66.93	66.937	66.882	66.684	66.825	66.692	66.684	78.965	78.965	79.018	79.82	79.415	79.414	86.569	86.467	86.597	86.619	86.649	86.565	86.364	86.6	86.609	86.576	86.51	86.62	86.573	86.598	86.553	86.479	86.591	86.639	86.622	86.599	86.629	86.56
Rathayibacter rathayi AY2B6	63.499	63.376	63.517	63.43	63.384	63.407	63.415	63.357	63.38	63.448	63.042	67.349	67.232	67.077	67.063	67.073	67.033	67.031	66.895	66.893	66.907	78.985	79.024	79.02	80.016	79.354	79.353	86.637	86.532	86.644	86.62	86.751	86.741	86.539	86.727	86.675	86.62	86.578	86.658	86.643	86.606	86.644	86.633	86.7	86.614	86.633	86.681	86.656	86.644
Rathayibacter rathayi AY2A9	63.861	63.79	63.836	63.72	63.726	63.731	63.734	63.869	63.462	63.688	63.236	67.198	67.29	67.074	66.985	66.991	66.914	66.847	66.833	66.781	66.88	79.067	79.169	79.048	79.964	79.379	79.37	86.23	86.183	86.267	86.279	86.357	86.287	86.121	86.349	86.244	86.23	86.169	86.319	86.191	86.247	86.238	86.183	86.301	86.248	86.255	86.274	86.228	86.224
Rathayibacter rathayi Z015	63.488	63.596	63.542	63.542	63.498	63.509	63.511	63.706	63.461	63.703	63.297	67.257	67.142	67.101	66.774	66.775	66.757	66.979	67.115	66.847	66.873	79.092	79.094	79.14	80.013	79.602	79.587	86.431	86.446	86.572	86.557	86.571	86.569	86.461	86.61	86.554	86.536	86.513	86.6	86.504	86.547	86.479	86.398	86.556	86.454	86.547	86.61	86.477	86.481
Rathayibacter rathayi AY1G7	63.992	63.843	63.888	63.855	63.878	63.868	63.873	63.853	63.499	63.654	63.085	67.675	67.558	67.525	67.445	67.445	67.561	67.333	67.486	67.38	67.415	78.886	78.873	78.849	79.826	79.436	79.439	86.356	86.271	86.453	86.478	86.554	86.48	86.381	86.477	86.402	86.33	86.293	86.457	86.392	86.473	86.401	86.355	86.492	86.432	86.439	86.441	86.368	86.386
Rathayibacter rathayi AY1D6	63.57	63.507	63.428	63.441	63.444	63.432	63.456	63.382	63.431	63.677	62.729	67.275	67.223	67.045	66.924	66.927	66.94	66.866	66.997	66.925	66.853	78.905	78.923	78.914	79.753	79.231	79.239	86.25	86.294	86.408	86.438	86.599	86.562	86.364	86.534	86.491	86.562	86.493	86.506	86.456	86.488	86.522	86.351	86.471	86.491	86.463	86.456	86.458	86.452
Rathayibacter rathayi AY1I9	63.512	63.611	63.551	63.47	63.482	63.498	63.49	63.468	63.43	63.511	63.299	67.22	67.234	67.172	67.168	67.179	67.168	67.168	67.147	66.94	67.016	78.866	78.88	78.794	79.818	79.461	79.463	86.435	86.375	86.439	86.473	86.588	86.59	86.437	86.635	86.544	86.563	86.526	86.549	86.537	86.568	86.508	86.515	86.576	86.485	86.558	86.58	86.571	86.534
Rathayibacter rathayi RFBH4	63.182	63.293	63.133	63.139	63.15	63.152	63.15	63.334	62.983	63.181	62.824	66.99	66.989	66.688	66.799	66.8	66.783	66.657	66.666	66.574	66.637	79.063	79.074	79.091	79.968	79.609	79.594	86.497	86.395	86.557	86.543	86.599	86.536	86.41	86.579	86.549	86.483	86.487	86.583	86.52	86.561	86.531	86.403	86.527	86.472	86.506	86.502	86.388	86.494
Rathayibacter rathayi AY1C8	63.839	63.903	63.906	63.86	63.849	63.853	63.854	63.787	63.907	64.079	63.591	67.457	67.548	67.652	67.488	67.488	67.431	67.251	67.103	67.013	67.167	78.922	78.999	78.903	79.753	79.308	79.314	86.522	86.53	86.606	86.596	86.634	86.712	86.592	86.65	86.664	86.707	86.601	86.672	86.622	86.632	86.61	86.529	86.62	86.618	86.576	86.615	86.593	86.628
Rathayibacter rathayi AY1H6	63.743	63.731	63.734	63.689	63.684	63.677	63.684	63.575	63.779	63.892	63.407	67.376	67.289	67.34	67.423	67.439	67.349	67.2	66.923	67.118	67.136	79.162	79.174	79.034	79.893	79.485	79.487	86.513	86.644	86.597	86.591	86.66	86.731	86.619	86.799	86.684	86.657	86.673	86.691	86.625	86.693	86.684	86.59	86.649	86.675	86.602	86.662	86.711	86.69
Rathayibacter rathayi AY1E7	63.716	63.727	63.609	63.58	63.572	63.576	63.581	63.713	63.336	63.916	62.988	67.192	67.27	67.151	67.081	67.084	67.037	66.755	66.829	66.806	66.69	78.825	78.908	78.842	79.79	79.363	79.37	86.328	86.254	86.328	86.322	86.462	86.357	86.217	86.378	86.394	86.377	86.385	86.356	86.331	86.353	86.341	86.287	86.331	86.387	86.32	86.404	86.392	86.378
Rathayibacter rathayi AY1H7	63.16	63.143	62.949	63.183	63.189	63.208	63.199	63.204	62.971	63.298	62.803	67.139	67.157	66.745	66.854	66.866	66.955	66.713	66.684	66.723	66.777	79.053	78.985	78.907	79.767	79.42	79.422	86.525	86.464	86.548	86.586	86.598	86.64	86.532	86.698	86.62	86.658	86.565	86.697	86.663	86.609	86.602	86.569	86.635	86.648	86.58	86.616	86.592	86.573
Rathayibacter rathayi Z022	63.655	63.694	63.513	63.592	63.584	63.571	63.6	63.591	63.447	63.618	63.16	67.252	67.153	67.099	67.001	66.994	67.083	67.044	66.986	66.775	66.947	78.903	78.954	78.926	79.909	79.413	79.416	86.507	86.45	86.54	86.605	86.622	86.698	86.543	86.671	86.601	86.605	86.581	86.639	86.6	86.652	86.6	86.556	86.645	86.627	86.668	86.686	86.62	86.604
Rathayibacter agropyri CA4	63.992	63.949	63.897	63.979	63.974	64.004	63.967	63.993	63.774	64.008	63.327	67.316	67.371	67.261	67.165	67.165	67.258	67.066	66.738	66.964	67.203	78.676	78.62	78.659	79.38	79.076	79.08	82.82	82.689	82.804	82.842	82.667	82.733	82.663	82.703	82.796	82.733	82.637	82.789	82.705	82.764	82.684	82.68	82.67	82.627	82.647	82.721	82.681	82.764
Rathayibacter iranicus FH6	63.967	64.038	63.922	63.994	64.027	64.036	64.001	63.925	63.774	63.997	63.231	66.563	66.363	66.329	66.542	66.524	66.524	66.331	66.49	66.325	66.35	78.402	78.372	78.261	79.03	78.678	78.681	82.162	82.092	82.074	82.052	82.134	82.105	82.073	82.078	82.072	82.09	82.011	82.042	82.098	82.135	82.145	82.001	82.001	81.963	82.036	82.1	82.083	82.104
Rathayibacter iranicus Z041	63.146	63.148	63.128	63.159	63.141	63.128	63.149	63.087	63.034	62.977	62.617	66.51	66.467	66.265	66.616	66.577	66.625	66.531	66.261	66.387	66.401	78.161	78.11	78.05	78.474	78.331	78.333	81.859	81.708	81.835	81.825	81.846	81.821	81.69	81.756	81.821	81.773	81.718	81.822	81.867	81.899	81.822	81.678	81.839	81.793	81.788	81.874	81.85	81.795
Rathayibacter iranicus RFBH1	63.245	63.282	63.258	63.277	63.263	63.271	63.271	63.237	62.788	63.07	62.614	66.189	66.151	65.996	66.225	66.2	66.243	66.08	66.035	66.012	66.096	78.224	78.219	78.147	78.779	78.585	78.586	82.142	82.08	82.099	82.089	82.157	82.161	82.059	82.077	82.16	82.158	82.049	82.116	82.138	82.16	82.192	81.998	82.183	82.111	82.054	82.217	82.173	82.128
Rathayibacter iranicus RFBF1	63.219	63.249	63.253	63.221	63.207	63.213	63.215	63.157	63.007	63.153	62.578	66.773	66.42	66.379	66.515	66.477	66.583	66.484	66.311	66.397	66.331	78.354	78.352	78.27	78.884	78.735	78.737	82.086	81.989	82.023	82.001	82.044	82.067	81.91	82.001	82.12	82.062	81.938	82.076	82.075	82.046	82.078	81.9	82.065	81.994	81.959	82.142	82.046	82.019
Rathayibacter toxicus DSM 7488	61.532	61.568	61.417	61.569	61.583	61.583	61.583	61.548	61.74	61.847	61.542	63.647	63.544	63.58	63.56	63.56	63.625	63.495	63.447	63.489	63.359	73.046	73.098	73.055	73.259	73.208	73.208	73.473	73.415	73.46	73.475	73.685	73.632	73.655	73.664	73.65	73.673	73.589	73.632	73.624	73.702	73.602	73.622	73.702	73.67	73.602	73.61	73.681	73.689
Rathayibacter toxicus FH85	61.042	61.084	60.887	61.027	61.049	61.039	61.049	60.942	61.255	61.176	61.133	63.475	63.311	63.317	63.445	63.471	63.419	63.194	63.144	63.169	63.127	72.753	72.778	72.834	72.947	72.914	72.917	73.286	73.325	73.346	73.363	73.437	73.455	73.473	73.472	73.426	73.461	73.477	73.431	73.459	73.468	73.475	73.423	73.513	73.495	73.426	73.465	73.472	73.476
Rathayibacter toxicus FH141	60.783	60.84	60.736	60.82	60.859	60.787	60.882	60.683	60.961	61.068	60.63	63.406	63.352	63.271	63.233	63.284	63.277	63.118	63.167	63.211	63.049	72.703	72.711	72.79	72.708	72.897	72.899	73.23	73.291	73.292	73.287	73.381	73.45	73.446	73.384	73.409	73.392	73.389	73.38	73.364	73.386	73.411	73.318	73.438	73.397	73.347	73.414	73.394	73.372
Rathayibacter toxicus FH147	60.947	61.036	60.924	60.998	61.046	61.036	61.021	60.852	61.062	61.15	61.139	63.422	63.355	63.285	63.272	63.294	63.248	63.01	63.167	63.173	63.122	72.766	72.844	72.791	72.928	72.911	72.913	73.292	73.273	73.415	73.422	73.542	73.569	73.583	73.578	73.541	73.586	73.594	73.577	73.626	73.622	73.617	73.591	73.66	73.594	73.585	73.571	73.626	73.58
Rathayibacter toxicus FH99	61.117	61.078	60.953	61.047	61.049	61.026	61.069	60.915	61.176	61.228	61.043	63.345	63.075	63.195	63.237	63.262	63.253	63.082	63.191	63.101	63.053	72.73	72.74	72.826	72.918	72.9	72.903	73.315	73.328	73.336	73.361	73.434	73.493	73.533	73.475	73.426	73.47	73.419	73.46	73.498	73.517	73.49	73.447	73.553	73.474	73.481	73.444	73.475	73.487
Rathayibacter toxicus FH137	61.114	61.023	60.917	61.107	61.102	61.079	61.102	60.936	60.92	61.09	60.957	63.394	63.346	63.295	63.376	63.41	63.347	63.153	63.242	63.091	63.077	72.747	72.763	72.829	73.009	72.957	72.961	73.496	73.511	73.504	73.513	73.6	73.662	73.671	73.636	73.57	73.6	73.579	73.588	73.616	73.637	73.619	73.576	73.658	73.588	73.564	73.594	73.591	73.631
Rathayibacter toxicus FH183	61.014	61.466	60.931	61.101	61.457	61.114	61.447	60.943	61.92	61.741	61.169	63.54	63.586	63.358	63.54	63.84	63.632	63.351	63.447	63.387	63.281	72.806	72.873	72.902	72.972	72.904	72.906	73.288	73.318	73.323	73.363	73.476	73.526	73.579	73.49	73.507	73.543	73.565	73.481	73.52	73.505	73.506	73.414	73.511	73.525	73.434	73.525	73.528	73.561
Rathayibacter toxicus FH78	60.727	60.769	60.609	60.805	60.771	60.77	60.771	60.749	60.771	60.866	60.503	63.252	63.389	63.125	63.208	63.211	63.222	63.138	63.111	63.12	62.972	72.607	72.65	72.644	72.721	72.843	72.845	73.146	73.167	73.162	73.202	73.349	73.388	73.359	73.378	73.359	73.34	73.338	73.33	73.295	73.363	73.368	73.233	73.383	73.334	73.268	73.379	73.385	73.357
Rathayibacter toxicus FH79	61.639	61.525	61.653	61.59	61.602	61.603	61.602	61.646	61.719	61.796	61.928	63.741	63.823	63.648	63.718	63.725	63.7	63.723	63.539	63.672	63.676	73.082	73.127	73.024	73.288	73.208	73.21	73.617	73.561	73.595	73.633	73.667	73.706	73.603	73.663	73.739	73.757	73.732	73.669	73.606	73.697	73.644	73.685	73.696	73.644	73.628	73.697	73.659	73.734
Rathayibacter toxicus WAC3373	61.212	61.268	61.11	61.271	61.315	61.315	61.288	61.211	61.341	61.507	61.485	63.767	63.735	63.698	63.698	63.698	63.803	63.507	63.62	63.538	63.675	73.271	73.242	73.225	73.233	73.506	73.506	73.78	73.649	73.779	73.748	73.897	73.906	73.831	73.88	73.902	73.959	73.9	73.942	73.837	73.948	73.834	73.948	73.947	73.919	73.884	73.897	73.922	73.928
Rathayibacter toxicus 70137	61.458	61.325	61.288	61.505	61.487	61.487	61.509	61.499	61.31	61.728	61.477	63.63	63.646	63.51	63.431	63.44	63.47	63.436	63.345	63.34	63.379	73.023	73.038	72.847	73.247	73.292	73.296	73.51	73.344	73.523	73.507	73.514	73.542	73.457	73.55	73.525	73.493	73.475	73.609	73.531	73.634	73.485	73.559	73.639	73.565	73.514	73.507	73.562	73.564
Rathayibacter toxicus FH145	60.781	60.842	60.742	60.924	60.933	60.932	60.96	60.855	61.066	61.198	61.02	63.536	63.685	63.555	63.727	63.736	63.798	63.601	63.664	63.689	63.74	73.262	73.329	73.264	73.328	73.413	73.415	73.824	73.769	73.798	73.772	73.956	74.012	73.895	73.993	74.017	73.991	73.924	74.049	73.974	74.038	74.015	74.003	74.009	74.014	73.977	74.001	73.997	73.981
Rathayibacter toxicus FH86	60.526	60.589	60.538	60.693	60.704	60.703	60.684	60.752	61.083	61.296	60.897	63.38	63.555	63.403	63.41	63.429	63.399	63.261	63.361	63.317	63.288	72.978	73.001	72.993	72.893	73.143	73.144	73.483	73.417	73.485	73.482	73.651	73.706	73.55	73.655	73.719	73.629	73.653	73.705	73.678	73.671	73.695	73.662	73.663	73.725	73.656	73.622	73.65	73.63
Rathayibacter toxicus FH142	60.593	60.59	60.529	60.644	60.636	60.635	60.636	60.763	61.219	61.476	60.88	63.488	63.5	63.452	63.373	63.373	63.375	63.213	63.292	63.472	63.398	72.965	73.083	73.028	73.005	73.248	73.248	73.469	73.437	73.491	73.517	73.597	73.656	73.464	73.598	73.65	73.534	73.562	73.611	73.538	73.603	73.638	73.574	73.547	73.586	73.551	73.543	73.505	73.483
Rathayibacter toxicus FH89	60.563	60.61	60.649	60.702	60.696	60.695	60.676	60.753	61.105	61.251	60.96	63.452	63.54	63.451	63.448	63.449	63.427	63.282	63.386	63.338	63.353	72.981	73.003	72.993	72.908	73.176	73.176	73.519	73.43	73.538	73.537	73.651	73.725	73.569	73.644	73.741	73.683	73.674	73.688	73.664	73.654	73.668	73.694	73.663	73.723	73.655	73.607	73.635	73.608
Rathayibacter toxicus FH81	60.774	60.81	60.844	60.906	60.898	60.898	60.898	60.836	61.206	61.236	60.938	63.625	63.758	63.54	63.702	63.712	63.816	63.61	63.664	63.605	63.657	73.019	73.048	73.059	73.138	73.256	73.256	73.603	73.507	73.604	73.595	73.783	73.821	73.713	73.802	73.828	73.851	73.753	73.783	73.797	73.806	73.765	73.792	73.797	73.811	73.787	73.761	73.789	73.761
Rathayibacter toxicus FH82	61.036	61.095	61.02	61.206	61.218	61.218	61.197	61.107	61.396	61.485	61.189	63.678	63.689	63.583	63.799	63.81	63.771	63.617	63.768	63.654	63.749	73.171	73.257	73.197	73.271	73.333	73.335	73.776	73.712	73.763	73.751	73.906	73.991	73.864	73.976	73.956	73.906	73.856	73.988	73.97	74	73.939	73.924	73.959	73.956	73.979	73.923	73.921	73.921
Rathayibacter toxicus FH138	60.791	60.805	60.769	60.971	60.962	60.961	60.961	60.977	61.082	61.207	60.89	63.462	63.476	63.448	63.607	63.618	63.546	63.485	63.475	63.421	63.429	72.89	72.897	72.831	73.245	73.199	73.203	73.738	73.684	73.685	73.704	73.816	73.868	73.746	73.88	73.851	73.816	73.752	73.862	73.864	73.913	73.879	73.874	73.86	73.863	73.848	73.823	73.806	73.778
Rathayibacter toxicus FH140	60.98	61.083	60.872	61.013	61.124	61.024	61.106	60.932	61.528	61.597	60.994	63.732	63.79	63.641	63.789	63.872	63.83	63.598	63.679	63.85	63.89	73.141	73.321	73.169	73.372	73.483	73.483	73.687	73.669	73.683	73.708	73.873	73.908	73.73	73.898	73.901	73.853	73.811	73.92	73.871	73.952	73.919	73.885	73.907	73.939	73.91	73.847	73.859	73.857
Rathayibacter toxicus FH146	61.012	61.003	61.036	61.183	61.175	61.174	61.174	61.03	61.269	61.338	61.073	63.595	63.566	63.358	63.66	63.66	63.752	63.475	63.618	63.569	63.642	73.161	73.215	73.261	73.443	73.46	73.46	73.745	73.672	73.761	73.745	73.916	73.948	73.867	73.945	73.983	73.975	73.879	73.964	73.936	73.959	73.924	73.922	73.994	74.018	73.989	73.908	73.923	73.876
Rathayibacter toxicus FH149	60.717	60.773	60.674	60.893	60.954	60.884	60.933	60.818	61.157	61.308	61.036	63.618	63.669	63.607	63.725	63.788	63.762	63.619	63.684	63.719	63.705	73.014	73.054	72.935	73.217	73.24	73.244	73.712	73.639	73.647	73.685	73.769	73.819	73.726	73.84	73.832	73.785	73.764	73.822	73.812	73.841	73.808	73.809	73.808	73.829	73.816	73.781	73.807	73.76
Rathayibacter toxicus FH139	60.526	60.542	60.457	60.584	60.578	60.577	60.558	60.671	61.18	61.498	60.788	63.528	63.578	63.524	63.435	63.453	63.433	63.253	63.314	63.526	63.448	72.918	73.026	72.959	72.99	73.187	73.187	73.422	73.363	73.433	73.458	73.536	73.625	73.438	73.526	73.578	73.478	73.546	73.554	73.479	73.549	73.579	73.526	73.534	73.594	73.552	73.5	73.51	73.52
Rathayibacter toxicus FH128	60.741	60.793	60.702	60.91	61.012	60.921	60.992	60.94	61.003	61.06	60.552	63.393	63.236	63.131	63.245	63.319	63.291	63.306	63.056	63.488	63.427	72.796	72.828	72.855	73.136	73.319	73.32	73.562	73.535	73.551	73.627	73.579	73.685	73.556	73.643	73.682	73.646	73.643	73.646	73.627	73.696	73.713	73.583	73.637	73.674	73.635	73.614	73.617	73.649
Rathayibacter toxicus FH232	61.666	61.626	61.449	61.719	61.702	61.717	61.702	61.793	62.035	62.075	61.694	63.424	63.624	63.436	63.626	63.635	63.627	63.363	63.424	63.514	63.625	72.928	73.041	72.99	73.012	73.203	73.203	73.507	73.542	73.51	73.48	73.547	73.582	73.48	73.709	73.581	73.566	73.481	73.674	73.608	73.74	73.627	73.568	73.682	73.699	73.642	73.642	73.563	73.647
Rathayibacter toxicus FH100	61.183	61.338	61.183	61.28	61.401	61.244	61.423	61.528	61.459	61.501	61.386	63.311	63.854	63.735	63.762	63.936	63.745	63.555	63.47	63.527	63.48	73.034	73.05	72.949	73.207	73.261	73.262	73.446	73.353	73.352	73.364	73.632	73.679	73.595	73.651	73.634	73.6	73.6	73.717	73.662	73.685	73.665	73.578	73.714	73.735	73.681	73.662	73.68	73.694
Leifsonia xyli SE134	64.072	63.953	64.063	63.95	63.918	63.965	63.882	63.796	64.186	64.252	63.493	67.377	67.135	67.139	67.388	67.388	67.371	67.233	67.342	67.094	67.141	67.447	67.333	67.269	67.351	67.194	67.196	67.46	67.47	67.434	67.401	67.471	67.456	67.371	67.415	67.46	67.441	67.52	67.421	67.238	67.366	67.33	67.447	67.303	67.298	67.24	67.429	67.437	67.434
Leifsonia xyli subsp. cynodontis DSM 46306	64.067	64.043	64.003	64.031	64.017	64.017	64.017	64.17	64.021	64.096	63.801	67.301	67.097	67.211	67.127	67.136	67.052	67.206	67.112	66.994	67.04	67.791	67.839	67.758	67.906	67.655	67.655	67.937	67.849	67.94	67.926	67.846	67.805	67.799	67.859	67.858	67.798	67.72	67.784	67.809	67.819	67.81	68.004	67.81	67.743	67.759	67.834	67.855	67.928
Leifsonia xyli subsp. xyli str. CTCB07	64.209	64.301	64.29	64.065	64.119	64.099	64.101	63.931	64.292	64.403	64.201	67.322	67.438	67.464	67.357	67.386	67.044	67.257	66.858	67.055	67.109	67.386	67.446	67.454	67.802	67.541	67.54	67.676	67.589	67.672	67.698	67.574	67.611	67.4	67.577	67.538	67.567	67.533	67.669	67.546	67.537	67.475	67.548	67.535	67.508	67.505	67.61	67.525	67.5
Leifsonia sp. Root112D2	62.762	62.777	62.71	62.766	62.746	62.754	62.765	62.58	62.816	62.839	62.412	66.311	66.168	66.051	65.916	65.917	65.944	66.107	66.168	65.835	65.896	66.23	65.973	66.037	66.15	65.836	65.836	66.243	66.226	66.225	66.268	66.389	66.356	66.317	66.335	66.335	66.27	66.258	66.319	66.224	66.405	66.358	66.213	66.203	66.267	66.195	66.453	66.256	66.291
Leifsonia sp. Leaf325	63.968	63.975	63.97	63.969	63.968	63.957	63.99	63.858	63.794	64.053	64.053	66.598	66.709	66.653	66.51	66.529	66.308	66.587	66.391	66.373	66.385	67.171	67.271	67.066	67.474	67.067	67.081	67.541	67.379	67.447	67.446	67.419	67.335	67.36	67.496	67.373	67.434	67.392	67.465	67.461	67.518	67.381	67.487	67.454	67.366	67.35	67.456	67.401	67.499
Leifsonia sp. Root60	63.595	63.576	63.595	63.468	63.493	63.506	63.464	63.473	63.576	63.687	63.47	66.143	66.258	66.21	66.295	66.31	66.285	66.033	66.232	65.89	66.007	66.789	66.646	66.647	66.667	66.668	66.668	66.582	66.517	66.518	66.547	66.446	66.488	66.304	66.537	66.478	66.484	66.434	66.486	66.515	66.556	66.542	66.56	66.498	66.551	66.391	66.423	66.461	66.518
Subtercola sp. Z020	63.839	63.771	63.816	63.929	63.856	63.861	63.899	63.832	63.555	64.004	63.627	66.758	66.935	66.759	66.874	66.874	66.851	66.708	66.971	66.562	66.557	66.537	66.61	66.475	67.011	66.805	66.805	66.531	66.59	66.603	66.576	66.478	66.483	66.4	66.513	66.558	66.5	66.486	66.407	66.409	66.519	66.528	66.463	66.512	66.572	66.61	66.595	66.551	66.543
Clavibacter michiganensis AY2B8	63.278	63.321	63.318	63.152	63.126	63.153	63.124	63.269	63.144	63.368	63.116	66.012	65.976	65.765	66.084	66.096	65.958	65.988	65.72	65.709	65.759	66.002	65.988	65.87	65.96	65.913	65.913	66.007	65.985	65.961	65.954	66.068	66.031	66.001	66.121	65.996	65.982	65.99	66.174	66.083	66.129	66.05	66.085	65.926	65.906	65.978	66.123	66.022	65.964
[truncated: 94 more columns]

## Sheet: Data set S1C
Data set S1C: Predicted functions of core and enriched genes of Rathayibacter
Strain	Locus	Gene Annotation	Domain ID	e-value	Predicted Function	Core (Small Rathayibacter), absent Rto	Enriched (Rathayibacter vs. Other spp., bootstrapped)	Enriched, absent Rto
FH6	FH6_01265	GDSL-like Lipase/Acylhydrolase	PF13472	1.1e-16	GDSL-like Lipase/Acylhydrolase family	✓	✓	✓
FH6	FH6_02264	hypothetical protein	PF02720	1e-21	Domain of unknown function (DUF222)	✓	✓	✓
FH6	FH6_03136	hypothetical protein	NA	NA	NA	✓	✓	✓
FH6	FH6_01708	PGAP1-like protein	PF07819	1.1e-06	PGAP1-like protein	✓	✓	✓
FH6	FH6_01726	hypothetical protein	NA	NA	NA	✓	✓	✓
FH6	FH6_01769	hypothetical protein	NA	NA	NA	✓	✓	✓
FH6	FH6_00434	hypothetical protein	PF14016	8.3e-18	Protein of unknown function (DUF4232)	✓	✓	✓
FH6	FH6_02936	hypothetical protein	NA	NA	NA	✓	✓	✓
FH6	FH6_00214	haloalkane dehalogenase	PF12697	4.2e-13	Alpha/beta hydrolase family	✓	✓	✓
FH6	FH6_00194	bifunctional 3-demethylubiquinone-9 3-methyltransferase/ 2-octaprenyl-6-hydroxy phenol methylase	PF13649	6.7e-14	Methyltransferase domain	✓	✓	✓
FH6	FH6_02812	hypothetical protein	NA	NA	NA	✓	✓	✓
FH6	FH6_01435	hypothetical protein	PF11209	2e-14	Protein of unknown function (DUF2993)	✓	✓	✓
FH6	FH6_01028	N-acetylmuramoyl-L-alanine amidase LytC precursor	PF04122	2.1e-12	Putative cell wall binding repeat 2	✓	✓	✓
FH6	FH6_02233	hypothetical protein	NA	NA	NA	✓	✓	✓
FH6	FH6_02235	Quinone oxidoreductase 1	PF08240	1.5e-07	Alcohol dehydrogenase GroES-like domain	✓	✓	✓
FH6	FH6_02237	hypothetical protein	NA	NA	NA	✓	✓	✓
FH6	FH6_02300	hypothetical protein	NA	NA	NA	✓	✓	✓
FH6	FH6_02298	GalNAc-alpha-(1-4)-GalNAc-alpha-(1-3)-diNAcBac-PP-undecaprenol alpha-1,4-N-acetyl-D-galactosaminyltransferase	PF13439	2.9e-07	Glycosyltransferase Family 4	✓	✓	✓
FH6	FH6_02705	hypothetical protein	NA	NA	NA	✓	✓	✓
FH6	FH6_02090	Serine/threonine-protein kinase PknG	PF00069	2.9e-25	Protein kinase domain	✓	✓	✓
FH6	FH6_02091	hypothetical protein	NA	NA	NA	✓	✓	✓
FH6	FH6_02093	hypothetical protein	NA	NA	NA	✓	✓	✓
FH6	FH6_02434	hypothetical protein	NA	NA	NA	✓	✓	✓
FH6	FH6_02448	hypothetical protein	NA	NA	NA	✓	✓	✓
FH6	FH6_02753	hypothetical protein	NA	NA	NA	✓	✓	✓
FH6	FH6_02767	hypothetical protein	NA	NA	NA	✓	✓	✓
FH6	FH6_02769	hypothetical protein	NA	NA	NA	✓	✓	✓
FH6	FH6_02778	hypothetical protein	NA	NA	NA	✓	✓	✓
FH6	FH6_02781	putative HTH-type transcriptional regulator TtgW	PF00440	4.5e-15	Bacterial regulatory proteins, tetR family	✓	✓	✓
FH6	FH6_02787	hypothetical protein	PF10011	3.8e-10	Predicted membrane protein (DUF2254)	✓	✓	✓
FH6	FH6_02801	Periplasmic serine endoprotease DegP precursor	PF13180	2.4e-13	PDZ domain	✓	✓	✓
FH6	FH6_01981	hypothetical protein	NA	NA	NA	✓	✓	✓
FH6	FH6_01988	hypothetical protein	NA	NA	NA	✓	✓	✓
FH6	FH6_01990	hypothetical protein	NA	NA	NA	✓	✓	✓
FH6	FH6_02013	Putative transcriptional regulator YwtF	PF03816	1.8e-35	Cell envelope-related transcriptional attenuator domain	✓	✓	✓
FH6	FH6_02024	hypothetical protein	NA	NA	NA	✓	✓	✓
FH6	FH6_02031	hypothetical protein	NA	NA	NA	✓	✓	✓
FH6	FH6_02076	von Willebrand factor type A domain protein	PF13768	4.9e-11	von Willebrand factor type A domain	✓	✓	✓
FH6	FH6_03092	hypothetical protein	NA	NA	NA	✓	✓	✓
FH6	FH6_03108	hypothetical protein	NA	NA	NA	✓	✓	✓
FH6	FH6_03116	hypothetical protein	NA	NA	NA	✓	✓	✓
FH6	FH6_03119	hypothetical protein	PF13788	2.5e-36	Domain of unknown function (DUF4180)	✓	✓	✓
FH6	FH6_00823	hypothetical protein	PF00440	8.1e-05	Bacterial regulatory proteins, tetR family	✓	✓	✓
FH6	FH6_01881	hypothetical protein	NA	NA	NA	✓	✓	✓
FH6	FH6_00058	hypothetical protein	PF13239	4.5e-07	2TM domain	✓	✓	✓
FH6	FH6_00913	hypothetical protein	PF04402	6.1e-23	Protein of unknown function (DUF541)	✓	✓	✓
FH6	FH6_02871	hypothetical protein	PF14525	4.9e-07	AraC-binding-like domain	✓	✓	✓
FH6	FH6_02334	Type I phosphodiesterase / nucleotide pyrophosphatase	PF01663	6.7e-53	Type I phosphodiesterase / nucleotide pyrophosphatase	✓	✓	✓
FH6	FH6_02335	Xylose isomerase-like TIM barrel	PF01261	2.3e-13	Xylose isomerase-like TIM barrel	✓	✓	✓
FH6	FH6_02336	TatD related DNase	PF01026	1e-15	TatD related DNase	✓	✓	✓
FH6	FH6_02337	Xylose isomerase	PF01261	1.9e-29	Xylose isomerase-like TIM barrel	✓	✓	✓
FH6	FH6_02339	Inositol-3-phosphate synthase	PF01658	2.2e-24	Myo-inositol-1-phosphate synthase	✓	✓	✓
FH6	FH6_02341	hypothetical protein	PF06030	1.7e-05	Bacterial protein of unknown function (DUF916)	✓	✓	✓
FH6	FH6_03281	hypothetical protein	NA	NA	NA	✓	✓	✓
FH6	FH6_03125	hypothetical protein	NA	NA	NA	✓	✓	✓
FH6	FH6_02309	hypothetical protein	NA	NA	NA	✓	✓	✓
FH6	FH6_02312	hypothetical protein	NA	NA	NA	✓	✓	✓
FH6	FH6_02824	hypothetical protein	NA	NA	NA	✓	✓	✓
FH6	FH6_02626	LysM domain protein	PF01476	3.8e-09	LysM domain	✓	✓	✓
FH6	FH6_02625	hypothetical protein	NA	NA	NA	✓	✓	✓
FH6	FH6_02511	hypothetical protein	NA	NA	NA	✓	✓	✓
FH6	FH6_02218	Pyridoxamine 5'-phosphate oxidase	PF01243	1e-09	Pyridoxamine 5'-phosphate oxidase	✓	✓	✓
FH6	FH6_02167	Glyoxalase-like domain protein	NA	NA	NA	✓	✓	✓
FH6	FH6_03045	Glycosyl hydrolase family 76	PF03663	1.1e-27	Glycosyl hydrolase family 76	✓	✓	✓
FH6	FH6_02730	hypothetical protein	NA	NA	NA	✓	✓	✓
FH6	FH6_00332	hypothetical protein	NA	NA	NA	✓	✓	✓
FH6	FH6_00335	hypothetical protein	NA	NA	NA	✓	✓	✓
FH6	FH6_02343	Xylose isomerase-like TIM barrel	PF01261	1.6e-19	Xylose isomerase-like TIM barrel	✓	✓	✓
FH6	FH6_02344	PKD domain protein	PF00801	1.5e-08	PKD domain	✓	✓	✓
FH6	FH6_02255	hypothetical protein	NA	NA	NA	✓	✓	✓
FH6	FH6_01909	hypothetical protein	PF13828	1.1e-14	Domain of unknown function (DUF4190)	✓	✓	✓
FH6	FH6_01900	hypothetical protein	NA	NA	NA	✓	✓	✓
FH95	FH95_01420	carbohydrate diacid transcriptional activator CdaR	PF13556	5.9e-21	PucR C-terminal helix-turn-helix domain		✓	✓
FH95	FH95_00621	hypothetical protein	NA	NA	NA		✓	✓
FH95	FH95_00600	Carboxypeptidase G2 precursor	PF07687	1e-13	Peptidase dimerisation domain		✓	✓
FH95	FH95_00584	hypothetical protein	PF13396	2.1e-11	Phospholipase_D-nuclease N-terminal		✓	✓
FH95	FH95_00963	hypothetical protein	NA	NA	NA		✓	✓
FH95	FH95_00682	hypothetical protein	NA	NA	NA		✓	✓
FH95	FH95_02062	hypothetical protein	NA	NA	NA		✓	✓
FH95	FH95_02077	hypothetical protein	NA	NA	NA		✓	✓
FH95	FH95_02080	hypothetical protein	NA	NA	NA		✓	✓
FH95	FH95_02559	transcriptional regulator EutR	PF12833	8.2e-25	Helix-turn-helix domain		✓	✓
FH95	FH95_02560	DNA-binding transcriptional repressor MarR	PF12802	2.9e-10	MarR family		✓	✓
FH95	FH95_01576	Branched-chain-amino-acid aminotransferase	PF01063	1.1e-32	Amino-transferase class IV		✓	✓
FH95	FH95_01767	N-acetylmuramoyl-L-alanine amidase LytC precursor	PF04122	1.1e-15	Putative cell wall binding repeat 2		✓	✓
FH95	FH95_00059	Alpha/beta hydrolase family protein	PF12697	1.9e-07	Alpha/beta hydrolase family		✓	✓
FH95	FH95_00051	hypothetical protein	NA	NA	NA		✓	✓
FH95	FH95_00211	Serine/threonine phosphatase stp	PF12773	1.8e-09	Double zinc ribbon		✓	✓
FH95	FH95_00208	ABC transporter glutamine-binding protein GlnH precursor	PF00497	7.7e-46	Bacterial extracellular solute-binding proteins, family 3		✓	✓
FH95	FH95_01890	hypothetical protein	NA	NA	NA		✓	✓
FH95	FH95_02866	hypothetical protein	NA	NA	NA		✓	✓
FH95	FH95_00310	hypothetical protein	NA	NA	NA		✓	✓
FH95	FH95_02004	hypothetical protein	TIGR03816	8.9e-19	tadE_like_DECH: helicase/secretion neighborhood TadE-like protein		✓	✓
FH95	FH95_02517	hypothetical protein	PF11273	2.7e-19	Protein of unknown function (DUF3073)		✓	✓
FH95	FH95_02984	prenyltransferase	PF01040	1.1e-14	UbiA prenyltransferase family		✓	✓
FH95	FH95_02133	Dienelactone hydrolase family protein	PF01738	8.6e-42	Dienelactone hydrolase family		✓	✓
FH95	FH95_02135	Hca operon transcriptional activator	PF03466	1.5e-17	LysR substrate binding domain		✓	✓
FH95	FH95_02163	Fructose-1,6-bisphosphatase class 2	PF03320	2.4e-94	Bacterial fructose-1,6-bisphosphatase, glpX-encoded		✓	✓
FH95	FH95_02392	Lactose operon repressor	PF13377	1.5e-38	Periplasmic binding protein-like domain		✓	✓
FH95	FH95_02535	hypothetical protein	NA	NA	NA		✓	✓
FH95	FH95_02864	hypothetical protein	NA	NA	NA		✓	✓
FH95	FH95_02865	Murein DD-endopeptidase MepM	PF01551	1.2e-29	Peptidase family M23		✓	✓
FH95	FH95_02777	hypothetical protein	NA	NA	NA		✓	✓
FH95	FH95_00074	hypothetical protein	NA	NA	NA		✓	✓
FH95	FH95_00823	hypothetical protein	PF09685	3.4e-09	Domain of unknown function (DUF4870)		✓	✓
FH95	FH95_00845	putative oxidoreductase	PF00248	1.2e-19	Aldo/keto reductase family		✓	✓
FH95	FH95_02210	hypothetical protein	NA	NA	NA		✓	✓
FH95	FH95_02201	hypothetical protein	NA	NA	NA		✓	✓
FH95	FH95_00036	Alkaline shock protein 23	PF03780	1.4e-29	Asp23 family, cell envelope-related function		✓	✓
FH95	FH95_00376	hypothetical protein	NA	NA	NA		✓	✓
FH232	FH232_00008	haloacid dehalogenase-like hydrolase	TIGR01484	1.4e-17	HAD-SF-IIB: HAD hydrolase, family IIB		✓
FH232	FH232_00009	hypothetical protein	PF04237	8.3e-20	YjbR		✓
FH232	FH232_00018	hypothetical protein	NA	NA	NA		✓
FH232	FH232_00019	hypothetical protein	PF13196	1.4e-39	Protein of unknown function (DUF4012)		✓
FH232	FH232_00022	hypothetical protein	NA	NA	NA		✓
FH232	FH232_00024	hypothetical protein	NA	NA	NA		✓
FH232	FH232_00026	Dihydrolipoyl dehydrogenase	TIGR01350	1.9e-167	lipoamide_DH: dihydrolipoyl dehydrogenase		✓
FH232	FH232_00033	Guanine deaminase	PF00383	8.5e-11	Cytidine and deoxycytidylate deaminase zinc-binding region		✓
FH232	FH232_00035	hypothetical protein	PF04002	7.8e-11	RadC-like JAB domain		✓
FH232	FH232_00037	hypothetical protein	NA	NA	NA		✓
FH232	FH232_00067	hypothetical protein	PF06259	1.6e-16	Alpha/beta hydrolase		✓
FH232	FH232_00080	hypothetical protein	PF07179	6.8e-10	SseB protein N-terminal domain		✓
FH232	FH232_00082	hypothetical protein	NA	NA	NA		✓
FH232	FH232_00085	5'-methylthioadenosine/S-adenosylhomocysteine nucleosidase	TIGR01704	1e-37	MTA/SAH-Nsdase: MTA/SAH nucleosidase		✓
FH232	FH232_00086	S-ribosylhomocysteine lyase	PF02664	2.3e-53	S-Ribosylhomocysteinase (LuxS)		✓
FH232	FH232_00087	Putative nitroreductase/MT1609	PF04075	2.8e-27	Domain of unknown function (DUF385)		✓
FH232	FH232_00096	Transcriptional activator FeaR	PF12833	3e-16	Helix-turn-helix domain		✓
FH232	FH232_00129	hypothetical protein	NA	NA	NA		✓
FH232	FH232_00175	hypothetical protein	NA	NA	NA		✓
FH232	FH232_00177	DNA-binding transcriptional activator FeaR	NA	NA	NA		✓
FH232	FH232_00200	Regulatory protein PchR	PF14525	1e-09	AraC-binding-like domain		✓
FH232	FH232_00211	Peptidase S24-like protein	PF00717	3.1e-07	Peptidase S24-like		✓
FH232	FH232_00212	hypothetical protein	NA	NA	NA		✓
FH232	FH232_00213	hypothetical protein	PF12389	9.3e-06	Camelysin metallo-endopeptidase		✓
FH232	FH232_00214	hypothetical protein	TIGR01451	1.5e-06	B_ant_repeat: conserved repeat domain		✓
FH232	FH232_00216	Peroxiredoxin OsmC	TIGR03562	1.8e-47	osmo_induc_OsmC: peroxiredoxin, OsmC subfamily		✓
FH232	FH232_00239	TMAO/DMSO reductase	PF00174	1.2e-37	Oxidoreductase molybdopterin binding domain		✓
FH232	FH232_00240	CHAP domain protein	PF05257	4.1e-09	CHAP domain		✓
FH232	FH232_00241	Universal stress protein family protein	PF00582	1.8e-13	Universal stress protein family		✓
FH232	FH232_00247	hypothetical protein	NA	NA	NA		✓
FH232	FH232_00271	hypothetical protein	NA	NA	NA		✓
FH232	FH232_00272	hypothetical protein	PF07786	1.5e-06	Protein of unknown function (DUF1624)		✓
FH232	FH232_00274	hypothetical protein	NA	NA	NA		✓
FH232	FH232_00286	putative L-asparaginase periplasmic precursor	PF00710	1.3e-26	Asparaginase, N-terminal		✓
FH232	FH232_00290	Polyketide cyclase / dehydrase and lipid transport	PF10604	2.4e-08	Polyketide cyclase / dehydrase and lipid transport		✓
FH232	FH232_00303	Sulfite exporter TauE/SafE	PF01925	3.3e-19	Sulfite exporter TauE/SafE		✓
FH232	FH232_00307	hypothetical protein	NA	NA	NA		✓
FH232	FH232_00314	hypothetical protein	NA	NA	NA		✓
FH232	FH232_00320	hypothetical protein	NA	NA	NA		✓
FH232	FH232_00321	Deoxyribodipyrimidine photo-lyase-related protein	PF04244	2.3e-30	Deoxyribodipyrimidine photo-lyase-related protein		✓
FH232	FH232_00322	pheromone autoinducer 2 transporter	PF01594	1.7e-48	AI-2E family transporter		✓
FH232	FH232_00349	hypothetical protein	TIGR03462	1.3e-12	CarR_dom_SF: lycopene cyclase domain		✓
FH232	FH232_00356	hypothetical protein	NA	NA	NA		✓
FH232	FH232_00364	hypothetical protein	NA	NA	NA		✓
FH232	FH232_00366	hypothetical protein	PF12277	1.2e-07	Protein of unknown function (DUF3618)		✓
FH232	FH232_00384	hypothetical protein	PF10708	5.6e-12	Protein of unknown function (DUF2510)		✓
FH232	FH232_00389	Stress responsive A/B Barrel Domain protein	PF07876	2.5e-17	Stress responsive A/B Barrel Domain		✓
FH232	FH232_00395	hypothetical protein	PF07987	2e-39	Domain of unkown function (DUF1775)		✓
FH232	FH232_00396	Copper resistance protein C precursor	PF04234	4.7e-18	CopC domain		✓
FH232	FH232_00409	putative amino-acid metabolite efflux pump	PF00892	2.2e-23	EamA-like transporter family		✓
FH232	FH232_00412	FHA domain protein	PF00498	1.9e-11	FHA domain		✓
FH232	FH232_00416	Serine/threonine-protein kinase PknB	PF00069	1.4e-48	Protein kinase domain		✓
FH232	FH232_00443	Phosphoserine phosphatase 1	PF00300	3.1e-56	Histidine phosphatase superfamily (branch 1)		✓
FH232	FH232_00444	Endonuclease/Exonuclease/phosphatase family protein	PF03372	5.5e-06	Endonuclease/Exonuclease/phosphatase family		✓
FH232	FH232_00445	hypothetical protein	NA	NA	NA		✓
FH232	FH232_00455	hypothetical protein	NA	NA	NA		✓
FH232	FH232_00487	3-oxoacyl-[acyl-carrier-protein] reductase FabG	PF00106	8.9e-46	short chain dehydrogenase		✓
FH232	FH232_00506	hypothetical protein	NA	NA	NA		✓
FH232	FH232_00510	hypothetical protein	NA	NA	NA		✓
FH232	FH232_00543	Signal peptidase I	TIGR02227	1.5e-25	sigpep_I_bact: signal peptidase I		✓
FH232	FH232_00571	Protease synthase and sporulation negative regulatory protein PAI 1	TIGR01575	2e-34	rimI: ribosomal-protein-alanine acetyltransferase		✓
FH232	FH232_00572	tRNA N6-adenosine threonylcarbamoyltransferase	TIGR00329	1.7e-96	gcp_kae1: metallohydrolase, glycoprotease/Kae1 family		✓
FH232	FH232_00591	hypothetical protein	NA	NA	NA		✓
FH232	FH232_00607	hypothetical protein	PF10823	8.9e-21	Protein of unknown function (DUF2568)		✓
FH232	FH232_00622	hypothetical protein	NA	NA	NA		✓
FH232	FH232_00653	hypothetical protein	PF11662	3.5e-27	Protein of unknown function (DUF3263)		✓
FH232	FH232_00673	hypothetical protein	NA	NA	NA		✓
FH232	FH232_00674	DNA-binding transcriptional repressor MarR	PF13463	3.3e-09	Winged helix DNA-binding domain		✓
FH232	FH232_00675	4-hydroxyacetophenone monooxygenase	PF13738	2e-17	Pyridine nucleotide-disulphide oxidoreductase		✓
FH232	FH232_00676	Putative aminoacrylate hydrolase RutD	PF12697	4.4e-06	Alpha/beta hydrolase family		✓
FH232	FH232_00677	Aminodeoxyfutalosine synthase	PF04055	7.6e-10	Radical SAM superfamily		✓
FH232	FH232_00678	F420-dependent glucose-6-phosphate dehydrogenase	TIGR03557	1.1e-79	F420_G6P_family: F420-dependent oxidoreductase, G6PDH family		✓
FH232	FH232_00681	nicotinamidase/pyrazinamidase	PF00857	2e-23	Isochorismatase family		✓
FH232	FH232_00682	Permease for cytosine/purines, uracil, thiamine, allantoin	PF02133	2e-34	Permease for cytosine/purines, uracil, thiamine, allantoin		✓
FH232	FH232_00683	Polyketide cyclase / dehydrase and lipid transport	PF10604	3.2e-06	Polyketide cyclase / dehydrase and lipid transport		✓
FH232	FH232_00686	acid-resistance membrane protein	PF03729	1.2e-09	Short repeat of unknown function (DUF308)		✓
FH232	FH232_00689	hypothetical protein	NA	NA	NA		✓
FH232	FH232_00695	hypothetical protein	NA	NA	NA		✓
FH232	FH232_00712	hypothetical protein	NA	NA	NA		✓
FH232	FH232_00715	hypothetical protein	PF13396	2e-07	Phospholipase_D-nuclease N-terminal		✓
FH232	FH232_00748	hypothetical protein	NA	NA	NA		✓
FH232	FH232_00750	2,3,4,5-tetrahydropyridine-2,6-dicarboxylate N-acetyltransferase	PF00132	8.9e-08	Bacterial transferase hexapeptide (six repeats)		✓
FH232	FH232_00787	hypothetical protein	NA	NA	NA		✓
FH232	FH232_00794	CHAP domain protein	PF05257	3.8e-10	CHAP domain		✓
FH232	FH232_00796	Amylosucrase	PF00128	8.5e-32	Alpha amylase, catalytic domain		✓
FH232	FH232_00810	Cell division ATP-binding protein FtsE	TIGR02673	2.6e-84	FtsE: cell division ATP-binding protein FtsE		✓
FH232	FH232_00814	hypothetical protein	NA	NA	NA		✓
FH232	FH232_00823	hypothetical protein	NA	NA	NA		✓
FH232	FH232_00832	hypothetical protein	NA	NA	NA		✓
FH232	FH232_00833	hypothetical protein	NA	NA	NA		✓
FH232	FH232_00849	Glycosyl transferase family 2	PF13641	4e-14	Glycosyltransferase like family 2		✓
FH232	FH232_00858	Phosphoheptose isomerase 1	PF13580	1.2e-23	SIS domain		✓
FH232	FH232_00859	D-inositol 3-phosphate glycosyltransferase	PF13439	1e-32	Glycosyltransferase Family 4		✓
FH232	FH232_00861	Lipopolysaccharide core heptosyltransferase RfaQ	PF01075	5.4e-21	Glycosyltransferase family 9 (heptosyltransferase)		✓
FH232	FH232_00862	D-glycero-beta-D-manno-heptose-1,7-bisphosphate 7-phosphatase	TIGR01662	1e-30	HAD-SF-IIIA: HAD hydrolase, family IIIA		✓
FH232	FH232_00864	RNA polymerase sigma factor SigF	PF04539	1.3e-09	Sigma-70 region 3		✓
FH232	FH232_00879	GDSL-like Lipase/Acylhydrolase	PF13472	3.1e-16	GDSL-like Lipase/Acylhydrolase family		✓
FH232	FH232_00880	Plasmid pRiA4b ORF-3-like protein	PF07929	1.1e-33	Plasmid pRiA4b ORF-3-like protein		✓
FH232	FH232_00888	hypothetical protein	NA	NA	NA		✓
FH232	FH232_00896	Thymidylate synthase ThyX	TIGR02170	1.3e-60	thyX: thymidylate synthase, flavin-dependent		✓
FH232	FH232_00907	recombination regulator RecX	PF02631	3.1e-17	RecX family		✓
FH232	FH232_00916	Cell division suppressor protein YneA	PF01476	0.00029	LysM domain		✓
FH232	FH232_00935	hypothetical protein	NA	NA	NA		✓
FH232	FH232_00968	hypothetical protein	PF11855	1.8e-113	Protein of unknown function (DUF3375)		✓
FH232	FH232_00969	hypothetical protein	PF13835	1.4e-37	Domain of unknown function (DUF4194)		✓
FH232	FH232_00970	Chromosome partition protein Smc	PF13558	1.5e-18	Putative exonuclease SbcCD, C subunit		✓
FH232	FH232_00972	hypothetical protein	PF13830	3.3e-15	Domain of unknown function (DUF4192)		✓
FH232	FH232_00973	Putative oxidoreductase MhqP	PF07681	6e-20	DoxX		✓
FH232	FH232_00977	Argininosuccinate synthase	TIGR00032	4e-139	argG: argininosuccinate synthase		✓
FH232	FH232_00979	Putative DNA ligase-like protein/MT0965	TIGR02778	2.2e-66	ligD_pol: DNA ligase D, polymerase domain		✓
FH232	FH232_00980	Bifunctional NAD(P)H-hydrate repair enzyme Nnr	TIGR00197	1.3e-29	yjeF_nterm: YjeF family N-terminal domain		✓
FH232	FH232_00986	F420-dependent glucose-6-phosphate dehydrogenase	PF00296	1.2e-45	Luciferase-like monooxygenase		✓
FH232	FH232_00988	hypothetical protein	NA	NA	NA		✓
FH232	FH232_00993	Glucose-6-phosphate 1-dehydrogenase	TIGR00871	1.2e-131	zwf: glucose-6-phosphate dehydrogenase		✓
FH232	FH232_00998	CobQ/CobB/MinD/ParA nucleotide binding domain protein	PF01656	5e-08	CobQ/CobB/MinD/ParA nucleotide binding domain		✓
FH232	FH232_01011	Cell division protein FtsL	NA	NA	NA		✓
FH232	FH232_01046	putative lipid kinase	PF00781	1.8e-12	Diacylglycerol kinase catalytic domain		✓
FH232	FH232_01067	Sensor histidine kinase DesK	PF07730	6.6e-17	Histidine kinase		✓
FH232	FH232_01084	hypothetical protein	NA	NA	NA		✓
FH232	FH232_01094	hypothetical protein	NA	NA	NA		✓
FH232	FH232_01099	hypothetical protein	NA	NA	NA		✓
FH232	FH232_01100	Transcriptional regulator PadR-like family protein	PF03551	1.3e-07	Transcriptional regulator PadR-like family		✓
FH232	FH232_01146	methylenetetrahydromethanopterin reductase	PF00296	1.5e-28	Luciferase-like monooxygenase		✓
FH232	FH232_01147	hypothetical protein	PF13472	1.9e-13	GDSL-like Lipase/Acylhydrolase family		✓
FH232	FH232_01178	DivIVA protein	TIGR03544	1.5e-05	DivI1A_domain: DivIVA domain		✓
FH232	FH232_01192	hypothetical protein	PF03372	1.1e-06	Endonuclease/Exonuclease/phosphatase family		✓
FH232	FH232_01221	hypothetical protein	NA	NA	NA		✓
FH232	FH232_01224	Single-stranded DNA-binding protein 1	PF00436	3.2e-18	Single-strand binding protein family		✓
FH232	FH232_01262	hypothetical protein	NA	NA	NA		✓
FH232	FH232_01278	hypothetical protein	NA	NA	NA		✓
FH232	FH232_01317	hypothetical protein	PF01957	3.6e-14	NfeD-like C-terminal, partner-binding		✓
FH232	FH232_01318	Modulator of FtsH protease HflK	PF01145	3.6e-34	SPFH domain / Band 7 family		✓
FH232	FH232_01323	Sec-independent protein translocase protein TatA	TIGR01411	3.7e-19	tatAE: twin arginine-targeting protein translocase, TatA/E family		✓
FH232	FH232_01327	FK506-binding protein	PF00254	8.4e-16	FKBP-type peptidyl-prolyl cis-trans isomerase		✓
FH232	FH232_01336	hypothetical protein	NA	NA	NA		✓
FH232	FH232_01337	Glutamate 5-kinase	TIGR01027	2.2e-62	proB: glutamate 5-kinase		✓
FH232	FH232_01338	hypothetical protein	NA	NA	NA		✓
FH232	FH232_01339	DNA polymerase IV	PF00817	4.4e-12	impB/mucB/samB family		✓
FH232	FH232_01340	Error-prone DNA polymerase	PF02811	1.2e-28	PHP domain		✓
FH232	FH232_01365	Biotin transporter BioY	PF02632	6e-34	BioY family		✓
FH232	FH232_01452	hypothetical protein	PF14487	2.5e-17	Domain of unknown function (DUF4433)		✓
FH232	FH232_01454	Adenylate kinase	PF00406	2.1e-44	Adenylate kinase		✓
FH232	FH232_01455	RNA polymerase-binding transcription factor CarD	PF02559	1.5e-09	CarD-like/TRCF domain		✓
FH232	FH232_01456	Aldose 1-epimerase	PF01263	1.1e-21	Aldose 1-epimerase		✓
FH232	FH232_01534	hypothetical protein	PF09407	3.4e-06	AbiEi antitoxin C-terminal domain		✓
FH232	FH232_01544	putative formamidopyrimidine-DNA glycosylase-like protein	PF06831	1e-13	Formamidopyrimidine-DNA glycosylase H2TH domain		✓
FH232	FH232_01549	putative transporter YycB	PF07690	3.7e-21	Major Facilitator Superfamily		✓
FH232	FH232_01556	ComE operon protein 1	PF10531	1.2e-15	SLBB domain		✓
FH232	FH232_01595	transcriptional regulator BetI	PF00440	1e-11	Bacterial regulatory proteins, tetR family		✓
FH232	FH232_01599	2-phospho-L-lactate guanylyltransferase	TIGR03552	2.6e-36	F420_cofC: 2-phospho-L-lactate guanylyltransferase		✓
FH232	FH232_01600	Coenzyme F420	TIGR01916	1.2e-64	F420_cofE: coenzyme F420-0:L-glutamate ligase		✓
FH232	FH232_01629	hypothetical protein	NA	NA	NA		✓
FH232	FH232_01632	Hydroxyethylthiazole kinase	PF02110	2.5e-70	Hydroxyethylthiazole kinase family		✓
FH232	FH232_01633	Thiamine-phosphate synthase	TIGR00693	1.4e-46	thiE: thiamine-phosphate diphosphorylase		✓
FH232	FH232_01634	Hydroxymethylpyrimidine/phosphomethylpyrimidine kinase	PF08543	1.6e-73	Phosphomethylpyrimidine kinase		✓
FH232	FH232_01654	Translation initiation factor IF-2	PF11987	2.6e-35	Translation-initiation factor 2		✓
FH232	FH232_01662	5-aminovalerate aminotransferase DavT	PF00202	2.7e-120	Aminotransferase class-III		✓
FH232	FH232_01663	Bifunctional protein Aas	PF01553	5.2e-21	Acyltransferase		✓
FH232	FH232_01668	hypothetical protein	NA	NA	NA		✓
FH232	FH232_01698	hypothetical protein	PF07498	2.5e-06	Rho termination factor, N-terminal domain		✓
FH232	FH232_01704	hypothetical protein	NA	NA	NA		✓
FH232	FH232_01706	Transcriptional regulatory protein TcrA	PF00072	1.2e-25	Response regulator receiver domain		✓
FH232	FH232_01707	putative sensor histidine kinase TcrY	PF00512	1.9e-10	His Kinase A (phospho-acceptor) domain		✓
FH232	FH232_01721	1D-myo-inositol 2-acetamido-2-deoxy-alpha-D-glucopyranoside deacetylase	PF02585	7.9e-22	GlcNAc-PI de-N-acetylase		✓
FH232	FH232_01725	Serine/threonine-protein kinase PknE	PF13462	4.1e-16	Thioredoxin		✓
FH232	FH232_01728	Glutathione transport system permease protein GsiD	PF12911	1.5e-05	N-terminal TM domain of oligopeptide transport permease C		✓
FH232	FH232_01729	Oligopeptide transport system permease protein OppB	PF00528	1.5e-32	Binding-protein-dependent transport system inner membrane component		✓
FH232	FH232_01730	Oligopeptide-binding protein OppA precursor	PF00496	1e-49	Bacterial extracellular solute-binding proteins, family 5 Middle		✓
FH232	FH232_01741	hypothetical protein	NA	NA	NA		✓
FH232	FH232_01744	Cyclic-di-GMP-binding biofilm dispersal mediator protein	PF00106	1.1e-29	short chain dehydrogenase		✓
FH232	FH232_01753	hypothetical protein	NA	NA	NA		✓
FH232	FH232_01760	Type IV leader peptidase family protein	PF01478	1.6e-05	Type IV leader peptidase family		✓
FH232	FH232_01764	hypothetical protein	NA	NA	NA		✓
FH232	FH232_01776	hypothetical protein	PF01435	1.3e-32	Peptidase family M48		✓
FH232	FH232_01790	Flavohemoprotein	PF00175	3.2e-07	Oxidoreductase NAD-binding domain		✓
FH232	FH232_01791	Thiamine biosynthesis lipoprotein ApbE precursor	PF02424	2.6e-34	ApbE family		✓
FH232	FH232_01792	hypothetical protein	NA	NA	NA		✓
FH232	FH232_01797	Putative fructokinase	PF00480	3.6e-47	ROK family		✓
FH232	FH232_01823	hypothetical protein	NA	NA	NA		✓
FH232	FH232_01824	hypothetical protein	NA	NA	NA		✓
FH232	FH232_01825	ESX-1 secretion system protein EccCa1	PF01580	1.2e-34	FtsK/SpoIIIE family		✓
FH232	FH232_01858	hypothetical protein	NA	NA	NA		✓
FH232	FH232_01859	Serine/threonine-protein kinase PrkC	PF00069	2e-48	Protein kinase domain		✓
FH232	FH232_01885	D-inositol 3-phosphate glycosyltransferase	PF00534	1.8e-23	Glycosyl transferases group 1		✓
FH232	FH232_01887	GDP-mannose 4,6-dehydratase	PF16363	1.8e-88	GDP-mannose 4,6 dehydratase		✓
FH232	FH232_01888	D-inositol 3-phosphate glycosyltransferase	PF00534	3.3e-20	Glycosyl transferases group 1		✓
FH232	FH232_01889	D-inositol-3-phosphate glycosyltransferase	PF00534	3.3e-18	Glycosyl transferases group 1		✓
FH232	FH232_01890	hypothetical protein	NA	NA	NA		✓
FH232	FH232_01893	2-deoxystreptamine glucosyltransferase	PF00534	2.4e-22	Glycosyl transferases group 1		✓
FH232	FH232_01897	GtrA-like protein	PF04138	2.9e-19	GtrA-like protein		✓
FH232	FH232_01898	N-acetylglucosaminyl-diphospho-decaprenol L-rhamnosyltransferase	PF13641	3.9e-17	Glycosyltransferase like family 2		✓
FH232	FH232_01905	hypothetical protein	NA	NA	NA		✓
FH232	FH232_01909	Bacterial membrane flanked domain protein	PF03703	1.2e-07	Bacterial PH domain		✓
FH232	FH232_01913	hypothetical protein	PF13822	7.5e-08	Acyl-CoA carboxylase epsilon subunit		✓
FH232	FH232_01941	PTS system fructose-specific EIIABC component	PF00359	3.3e-33	Phosphoenolpyruvate-dependent sugar phosphotransferase system, EIIA 2		✓
FH232	FH232_01942	PTS system fructose-specific EIIABC component	PF02378	1.5e-16	Phosphotransferase system, EIIC		✓
FH232	FH232_01956	Pyridoxamine 5'-phosphate oxidase	PF01243	3.9e-07	Pyridoxamine 5'-phosphate oxidase		✓
FH232	FH232_01972	hypothetical protein	NA	NA	NA		✓
FH232	FH232_01973	Putative TrmH family tRNA/rRNA methyltransferase	PF00588	9.2e-35	SpoU rRNA Methylase family		✓
FH232	FH232_01998	Bacterial regulatory proteins, tetR family	PF00440	5.6e-10	Bacterial regulatory proteins, tetR family		✓
FH232	FH232_02004	hypothetical protein	NA	NA	NA		✓
FH232	FH232_02016	VanZ like family protein	PF04892	9.2e-17	VanZ like family		✓
FH232	FH232_02020	hypothetical protein	NA	NA	NA		✓
FH232	FH232_02041	Bacterial regulatory proteins, tetR family	PF00440	1.1e-09	Bacterial regulatory proteins, tetR family		✓
FH232	FH232_02042	5,10-methylenetetrahydrofolate reductase	PF02219	1.4e-13	Methylenetetrahydrofolate reductase		✓
FH232	FH232_02046	Glycine betaine transport system permease protein OpuAB	PF00528	3e-23	Binding-protein-dependent transport system inner membrane component		✓
FH232	FH232_02062	hypothetical protein	NA	NA	NA		✓
FH232	FH232_02063	Mannosylfructose-phosphate synthase	PF13579	2.1e-09	Glycosyl transferase 4-like domain		✓
FH232	FH232_02074	1D-myo-inositol 2-acetamido-2-deoxy-alpha-D-glucopyranoside deacetylase	PF02585	4e-19	GlcNAc-PI de-N-acetylase		✓
FH232	FH232_02075	Ribosomal RNA small subunit methyltransferase A	PF05401	3.1e-18	Nodulation protein S (NodS)		✓
FH232	FH232_02077	hypothetical protein	NA	NA	NA		✓
FH232	FH232_02088	Putative aminoacrylate hydrolase RutD	PF12697	1.8e-14	Alpha/beta hydrolase family		✓
FH232	FH232_02098	Helix-turn-helix domain protein	PF13560	2.3e-07	Helix-turn-helix domain		✓
FH232	FH232_02099	hypothetical protein	NA	NA	NA		✓
FH232	FH232_02100	Anthranilate synthase component 1	PF00425	3.1e-41	chorismate binding enzyme		✓
FH232	FH232_02106	Na(+)/H(+) antiporter subunit C	PF00420	3.3e-24	NADH-ubiquinone/plastoquinone oxidoreductase chain 4L		✓
FH232	FH232_02108	putative monovalent cation/H+ antiporter subunit E	PF01899	5.9e-26	Na+/H+ ion antiporter subunit		✓
FH232	FH232_02125	hypothetical protein	PF14012	3.4e-13	Protein of unknown function (DUF4229)		✓
FH232	FH232_02168	putative phosphatase	PF15698	6.9e-80	Phosphatase		✓
FH232	FH232_02178	Deoxyguanosinetriphosphate triphosphohydrolase	TIGR01353	7.2e-58	dGTP_triPase: putative dGTPase		✓
FH232	FH232_02181	Heavy-metal-associated domain protein	PF00403	1.9e-09	Heavy-metal-associated domain		✓
FH232	FH232_02183	HTH-type transcriptional repressor ComR	PF00440	3.6e-11	Bacterial regulatory proteins, tetR family		✓
FH232	FH232_02193	hypothetical protein	TIGR01451	0.00019	B_ant_repeat: conserved repeat domain		✓
FH232	FH232_02196	Nicotinamide riboside transporter PnuC	TIGR01528	2.6e-14	NMN_trans_PnuC: nicotinamide mononucleotide transporter PnuC		✓
FH232	FH232_02215	hypothetical protein	NA	NA	NA		✓
FH232	FH232_02220	NADH dehydrogenase-like protein	PF07992	1.9e-44	Pyridine nucleotide-disulphide oxidoreductase		✓
FH232	FH232_02232	putative dihydroneopterin aldolase	TIGR00526	2.3e-27	folB_dom: FolB domain		✓
FH232	FH232_02238	Diacylglycerol kinase	PF00781	9.8e-19	Diacylglycerol kinase catalytic domain		✓
FH232	FH232_02250	GTP pyrophosphokinase YwaC	PF04607	5.4e-35	Region found in RelA / SpoT proteins		✓
FH232	FH232_02284	Lipopolysaccharide biosynthesis protein WzxC	PF13440	1.7e-52	Polysaccharide biosynthesis protein		✓
FH232	FH232_02299	hypothetical protein	NA	NA	NA		✓
FH232	FH232_02309	hypothetical protein	NA	NA	NA		✓
FH232	FH232_02314	hypothetical protein	NA	NA	NA		✓
FH232	FH232_02322	phosphoribosylformylglycinamidine synthase subunit PurS	PF02700	1.2e-22	Phosphoribosylformylglycinamidine (FGAM) synthase		✓
FH232	FH232_02327	hypothetical protein	PF08002	7.8e-33	Protein of unknown function (DUF1697)		✓
FH6	FH6_01834	NADP-dependent alcohol dehydrogenase C 2	PF00107	1.9e-21	Zinc-binding dehydrogenase	✓
FH6	FH6_01343	Nuclease SbcCD subunit D	PF12320	3.1e-06	Type 5 capsule protein repressor C-terminal domain	✓
FH6	FH6_02507	Transcriptional regulator SlyA	PF01047	1.2e-08	MarR family	✓
FH6	FH6_02508	Glyoxalase-like domain protein	PF00903	1.4e-07	Glyoxalase/Bleomycin resistance protein/Dioxygenase superfamily	✓
FH6	FH6_02126	MarR family protein	PF12802	1.7e-10	MarR family	✓
FH6	FH6_02127	Multidrug resistance protein 3	PF07690	1.1e-47	Major Facilitator Superfamily	✓
FH6	FH6_03031	Multiple antibiotic resistance protein MarR	PF12802	4.8e-12	MarR family	✓
FH6	FH6_02098	hypothetical protein	PF09844	1.2e-68	Uncharacterized conserved protein (COG2071)	✓
FH6	FH6_03174	Trehalase	PF00723	1.3e-28	Glycosyl hydrolases family 15	✓
FH6	FH6_02057	N-ethylmaleimide reductase	PF00724	4.7e-76	NADH:flavin oxidoreductase / NADH oxidase family	✓
FH6	FH6_02055	hypothetical protein	NA	NA	NA	✓
FH6	FH6_01004	Inner membrane protein YdcO	PF03594	5.4e-82	Benzoate membrane transport protein	✓
FH6	FH6_02065	Threonine/homoserine exporter RhtA	PF00892	5.4e-13	EamA-like transporter family	✓
FH6	FH6_02887	Amidinotransferase	PF02274	8.8e-17	Amidinotransferase	✓
FH6	FH6_02128	Leucine-responsive regulatory protein	PF13404	4.1e-14	AsnC-type helix-turn-helix domain	✓
FH6	FH6_00331	General stress protein 26	PF16242	2.3e-47	Pyridoxamine 5'-phosphate oxidase like	✓
FH6	FH6_02147	Acrylyl-CoA reductase AcuI	TIGR02823	1e-115	oxido_YhdH: putative quinone oxidoreductase, YhdH/YhfP family	✓
FH6	FH6_01052	hypothetical protein	TIGR03086	3.8e-25	TIGR03086: TIGR03086 family protein	✓
FH6	FH6_01846	putative ABC transporter ATP-binding protein	PF00005	2.1e-28	ABC transporter	✓
FH6	FH6_02166	hypothetical protein	PF00293	5.3e-16	NUDIX domain	✓
FH6	FH6_03267	MarR family protein	PF01047	2.3e-11	MarR family	✓
FH6	FH6_03277	hypothetical protein	PF11303	6.2e-42	Protein of unknown function (DUF3105)	✓
FH6	FH6_03317	Lactose operon repressor	PF00356	2.5e-19	Bacterial regulatory proteins, lacI family	✓
FH6	FH6_02981	L-ribulose-5-phosphate 4-epimerase UlaF	PF00596	2.8e-47	Class II Aldolase and Adducin N-terminal domain	✓
FH6	FH6_02980	L-arabinose isomerase	PF11762	2.1e-46	L-arabinose isomerase C-terminal domain	✓
FH6	FH6_03316	Multiple sugar-binding periplasmic receptor ChvE precursor	PF13407	7e-68	Periplasmic binding protein domain	✓
FH6	FH6_02608	Xylose import ATP-binding protein XylG	PF00005	1.3e-16	ABC transporter	✓
FH6	FH6_03314	Xylose transport system permease protein XylH	PF02653	2.5e-42	Branched-chain amino acid transport system / permease component	✓
FH6	FH6_03103	D-threo-aldose 1-dehydrogenase	PF00248	1.4e-34	Aldo/keto reductase family	✓
FH6	FH6_03337	Catabolite control protein A	PF00356	1.5e-16	Bacterial regulatory proteins, lacI family	✓
FH6	FH6_01053	putative sugar epimerase YhfK	PF13460	8.2e-40	NAD(P)H-binding	✓
FH6	FH6_03235	Xylose isomerase-like TIM barrel	PF01261	1.7e-19	Xylose isomerase-like TIM barrel	✓
FH6	FH6_03088	Tropinesterase	PF12697	4.7e-19	Alpha/beta hydrolase family	✓
FH6	FH6_00279	ATP-dependent DNA helicase RecQ	PF00271	1.1e-14	Helicase conserved C-terminal domain	✓
FH6	FH6_01011	2,3,4,5-tetrahydropyridine-2,6-dicarboxylate N-acetyltransferase	PF00132	0.0002	Bacterial transferase hexapeptide (six repeats)	✓
FH6	FH6_02752	hypothetical protein	NA	NA	NA	✓
FH6	FH6_00465	Putative thioredoxin-2	TIGR01068	2.5e-30	thioredoxin: thioredoxin	✓
FH6	FH6_01388	OsmC-like protein	PF02566	4e-13	OsmC-like protein	✓
FH6	FH6_01184	Ribosomal RNA large subunit methyltransferase G	PF05175	2e-46	Methyltransferase small domain	✓
FH6	FH6_01321	Arabinose import ATP-binding protein AraG	PF00005	1.4e-30	ABC transporter	✓
FH6	FH6_00443	hypothetical protein	PF11625	1.3e-25	Protein of unknown function (DUF3253)	✓
FH6	FH6_02114	putative HTH-type transcriptional regulator YdcR	PF00392	1.1e-13	Bacterial regulatory proteins, gntR family	✓
FH6	FH6_02115	hypothetical protein	NA	NA	NA	✓
FH6	FH6_02766	hypothetical protein	PF07332	1.8e-30	Putative Actinobacterial Holin-X, holin superfamily III	✓
FH6	FH6_02765	hypothetical protein	PF12277	1.4e-17	Protein of unknown function (DUF3618)	✓
FH6	FH6_00022	D-alanyl-D-alanine carboxypeptidase DacB precursor	TIGR00666	1.4e-33	PBP4: D-alanyl-D-alanine carboxypeptidase/D-alanyl-D-alanine-endopeptidase	✓
FH6	FH6_02002	hypothetical protein	PF07920	3.9e-42	Protein of unknown function (DUF1684)	✓
FH6	FH6_02000	2-phosphosulpholactate phosphatase	PF04029	4e-09	2-phosphosulpholactate phosphatase	✓
FH6	FH6_01999	hypothetical protein	PF04248	1.2e-21	Domain of unknown function (DUF427)	✓
FH6	FH6_01973	Eukaryotic DNA topoisomerase I, catalytic core	PF01028	9.2e-27	Eukaryotic DNA topoisomerase I, catalytic core	✓
FH6	FH6_01948	putative licABCH operon regulator	PF00874	2.5e-14	PRD domain	✓
FH6	FH6_01927	50S ribosomal protein L36	TIGR01022	4.8e-21	rpmJ_bact: ribosomal protein bL36	✓
FH6	FH6_01896	High-affinity branched-chain amino acid transport system permease protein LivH	PF02653	4.4e-38	Branched-chain amino acid transport system / permease component	✓
FH6	FH6_01285	Protein-glutamine gamma-glutamyltransferase	PF01841	2.9e-22	Transglutaminase-like superfamily	✓
FH6	FH6_00200	Glyoxalase-like domain protein	PF00903	8.6e-05	Glyoxalase/Bleomycin resistance protein/Dioxygenase superfamily	✓
FH6	FH6_01063	Glycogen debranching enzyme	PF02922	1e-10	Carbohydrate-binding module 48 (Isoamylase N-terminal domain)	✓
FH6	FH6_01730	Inner membrane protein YqjA	PF09335	7.7e-20	SNARE associated Golgi protein	✓
FH6	FH6_02277	Putative oxidoreductase SadH	PF00106	2.6e-43	short chain dehydrogenase	✓
FH6	FH6_03118	phosphodiesterase	PF12850	1.6e-23	Calcineurin-like phosphoesterase superfamily domain	✓
FH6	FH6_00328	TMAO/DMSO reductase	PF00174	2.2e-26	Oxidoreductase molybdopterin binding domain	✓
FH6	FH6_02136	MarR family protein	PF12802	1.4e-09	MarR family	✓
FH6	FH6_01025	Acyl-CoA thioesterase 2	PF13622	2.9e-62	Thioesterase-like superfamily	✓
FH6	FH6_00994	hypothetical protein	PF13223	3.9e-29	Protein of unknown function (DUF4031)	✓
FH6	FH6_02756	Alpha/beta hydrolase family protein	NA	NA	NA	✓
FH6	FH6_01277	Multidrug export protein EmrB	PF07690	1e-46	Major Facilitator Superfamily	✓
FH6	FH6_03239	hypothetical protein	NA	NA	NA	✓
FH6	FH6_02052	Sensor histidine kinase DcuS	PF00989	1e-05	PAS fold	✓
FH6	FH6_02051	Transcriptional regulatory protein CitT	PF00072	2.1e-16	Response regulator receiver domain	✓
FH6	FH6_02396	HEAT repeat protein	NA	NA	NA	✓
FH6	FH6_02748	hypothetical protein	NA	NA	NA	✓
FH6	FH6_02423	putative permease	PF03773	1.2e-57	Predicted permease	✓
FH6	FH6_02951	Transcriptional regulator YqjI	PF03551	4.8e-22	Transcriptional regulator PadR-like family	✓
FH6	FH6_02950	putative protein kinase UbiB	PF03109	1.9e-22	ABC1 family	✓
FH6	FH6_02418	Inner membrane protein YhaI	PF05656	2.4e-25	Protein of unknown function (DUF805)	✓
FH6	FH6_02069	hypothetical protein	PF14403	1.7e-159	Circularly permuted ATP-grasp type 2	✓
FH6	FH6_02067	Transglutaminase-like superfamily protein	PF08379	1.3e-17	Bacterial transglutaminase-like N-terminal region	✓
FH6	FH6_02202	Cyclomaltodextrinase	PF00128	1.4e-38	Alpha amylase, catalytic domain	✓
FH6	FH6_00742	hypothetical protein	TIGR00765	1.2e-36	yihY_not_rbn: YihY family inner membrane protein	✓
FH6	FH6_02347	Ribose transport system permease protein RbsC	PF02653	1.1e-44	Branched-chain amino acid transport system / permease component	✓
FH6	FH6_02281	hypothetical protein	NA	NA	NA	✓
FH6	FH6_00474	Mycothione reductase	PF02852	7.4e-17	Pyridine nucleotide-disulphide oxidoreductase, dimerisation domain	✓
FH6	FH6_00327	Protease PrtS precursor	PF02868	1e-46	Thermolysin metallopeptidase, alpha-helical domain	✓
FH6	FH6_00326	hypothetical protein	NA	NA	NA	✓
FH6	FH6_00461	Heat shock protein 15	PF01479	6.9e-12	S4 domain	✓
FH6	FH6_00458	Alkanal monooxygenase alpha chain	TIGR03858	1.1e-156	LLM_2I7G: probable oxidoreductase, LLM family	✓
FH6	FH6_01159	Hca operon transcriptional activator	PF00126	2e-14	Bacterial regulatory helix-turn-helix protein, lysR family	✓
FH6	FH6_03035	Dimethyl-sulfide monooxygenase	TIGR03860	1.9e-148	FMN_nitrolo: FMN-dependent oxidoreductase, nitrilotriacetate monooxygenase family	✓
FH6	FH6_02130	Sugar phosphatase YfbT	TIGR01509	1.5e-20	HAD-SF-IA-v3: HAD hydrolase, family IA, variant 3	✓
FH6	FH6_00893	hypothetical protein	PF13376	2e-19	Bacteriocin-protection, YdeI or OmpD-Associated	✓
FH6	FH6_02545	Alkanal monooxygenase alpha chain	TIGR03558	1.6e-120	oxido_grp_1: luciferase family oxidoreductase, group 1	✓
FH6	FH6_02149	RNA polymerase-binding transcription factor DksA	PF01258	1.5e-11	Prokaryotic dksA/traR C4-type zinc finger	✓
FH6	FH6_00147	Nucleoside triphosphate pyrophosphohydrolase/pyrophosphatase MazG	TIGR00444	1.4e-46	mazG: MazG family protein	✓
FH6	FH6_02622	hypothetical protein	PF14013	1.1e-13	MT0933-like antitoxin protein	✓
FH6	FH6_00203	putative N-succinyldiaminopimelate aminotransferase DapC	PF00155	1.2e-52	Aminotransferase class I and II	✓
FH6	FH6_02758	hypothetical protein	PF01370	8.9e-20	NAD dependent epimerase/dehydratase family	✓
FH6	FH6_02228	Diacylglycerol kinase	PF00781	6.5e-17	Diacylglycerol kinase catalytic domain	✓
FH6	FH6_02607	Xylose transport system permease protein XylH	PF02653	4.7e-41	Branched-chain amino acid transport system / permease component	✓
FH6	FH6_02718	Putative aliphatic sulfonates transport permease protein SsuC	PF00528	2.4e-20	Binding-protein-dependent transport system inner membrane component	✓
FH6	FH6_02719	Putative aliphatic sulfonates-binding protein precursor	PF09084	2.1e-22	NMT1/THI5 like	✓
FH6	FH6_02821	Hydroperoxy fatty acid reductase gpx1	PF00255	1.2e-30	Glutathione peroxidase	✓
FH6	FH6_01710	DinB superfamily protein	PF04978	3.2e-16	Protein of unknown function (DUF664)	✓
FH6	FH6_00523	PTS-dependent dihydroxyacetone kinase, dihydroxyacetone-binding subunit DhaK	TIGR02363	3.1e-149	dhaK1: dihydroxyacetone kinase, DhaK subunit	✓
FH6	FH6_01724	Large-conductance mechanosensitive channel	TIGR00220	1e-28	mscL: large conductance mechanosensitive channel protein	✓
FH6	FH6_02725	Low specificity L-threonine aldolase	PF01212	3.9e-45	Beta-eliminating lyase	✓
FH6	FH6_01706	Ribosomal RNA small subunit methyltransferase C	PF05175	3.3e-15	Methyltransferase small domain	✓
FH6	FH6_02385	Arsenate-mycothiol transferase ArsC2	PF01451	1.4e-23	Low molecular weight phosphotyrosine protein phosphatase	✓
FH6	FH6_01020	Citrate synthase	TIGR01800	1.2e-128	cit_synth_II: 2-methylcitrate synthase/citrate synthase II	✓
FH6	FH6_01021	Methylisocitrate lyase	TIGR02317	3e-116	prpB: methylisocitrate lyase	✓
FH6	FH6_02109	EamA-like transporter family protein	PF00892	1.9e-13	EamA-like transporter family	✓
FH6	FH6_00828	hypothetical protein	PF04248	1.6e-26	Domain of unknown function (DUF427)	✓
FH6	FH6_00067	hypothetical protein	PF03190	3.9e-63	Protein of unknown function, DUF255	✓
FH6	FH6_00394	hypothetical protein	NA	NA	NA	✓
FH6	FH6_00381	putative glutamine ABC transporter permease protein GlnM	TIGR01726	8.4e-19	HEQRo_perm_3TM: amino ABC transporter, permease protein, 3-TM region, His/Glu/Gln/Arg/opine family	✓
FH6	FH6_00380	ABC transporter glutamine-binding protein GlnH precursor	PF00497	1.4e-44	Bacterial extracellular solute-binding proteins, family 3	✓
FH6	FH6_00379	Glutamine transport ATP-binding protein GlnQ	PF00005	3.3e-36	ABC transporter	✓
FH6	FH6_02299	hypothetical protein	PF02698	1.4e-07	DUF218 domain	✓
FH6	FH6_01533	Putative acyl-CoA dehydrogenase YdbM	PF02771	4.6e-05	Acyl-CoA dehydrogenase, N-terminal domain	✓
FH6	FH6_01574	Magnesium transport protein CorA	PF01544	1.7e-67	CorA-like Mg2+ transporter protein	✓
FH6	FH6_01712	putative acetyl-CoA acetyltransferase	TIGR01930	1.6e-124	AcCoA-C-Actrans: acetyl-CoA C-acyltransferase	✓
FH6	FH6_03291	Glycerate 2-kinase	TIGR00045	1.6e-91	TIGR00045: glycerate kinase	✓
FH6	FH6_02452	Periplasmic beta-glucosidase precursor	PF00933	2.2e-69	Glycosyl hydrolase family 3 N terminal domain	✓
FH6	FH6_02453	Trehalose transport system permease protein SugB	PF00528	2.8e-16	Binding-protein-dependent transport system inner membrane component	✓
FH6	FH6_02454	L-arabinose transport system permease protein AraP	PF00528	4.3e-19	Binding-protein-dependent transport system inner membrane component	✓
FH6	FH6_02455	maltose ABC transporter periplasmic protein	PF13416	6.9e-31	Bacterial extracellular solute-binding protein	✓
FH6	FH6_01732	ECF RNA polymerase sigma factor SigL	PF04542	1.1e-15	Sigma-70 region 2	✓
FH6	FH6_02878	Organic hydroperoxide resistance transcriptional regulator	PF01047	1.1e-11	MarR family	✓
FH6	FH6_02914	1,5-anhydro-D-fructose reductase	PF01408	9.6e-15	Oxidoreductase family, NAD-binding Rossmann fold	✓
FH6	FH6_02915	Trehalose utilisation	PF06283	4.3e-38	Trehalose utilisation	✓
FH6	FH6_02144	putative kinase inhibitor protein	TIGR00481	1.3e-39	TIGR00481: Raf kinase inhibitor-like protein, YbhB/YbcL family	✓
FH6	FH6_00338	General stress protein 69	PF00248	2.5e-43	Aldo/keto reductase family	✓
FH6	FH6_01178	ATP-dependent protease La (LON) domain protein	PF02190	5.9e-14	ATP-dependent protease La (LON) substrate-binding domain	✓
FH6	FH6_01155	hypothetical protein	PF01872	1.4e-13	RibD C-terminal domain	✓
FH6	FH6_01150	N-carbamoyl-D-amino acid hydrolase	PF00795	4e-59	Carbon-nitrogen hydrolase	✓
FH6	FH6_01149	D-hydantoinase	TIGR02033	3.1e-163	D-hydantoinase: dihydropyrimidinase	✓
FH6	FH6_01148	F420-dependent glucose-6-phosphate dehydrogenase	PF00296	1.7e-59	Luciferase-like monooxygenase	✓
FH6	FH6_01123	OHCU decarboxylase	PF09349	3.9e-35	OHCU decarboxylase	✓
FH6	FH6_01122	5-hydroxyisourate hydrolase precursor	TIGR02962	3e-39	hdxy_isourate: hydroxyisourate hydrolase	✓
FH6	FH6_01120	Uricase	TIGR03383	7.1e-105	urate_oxi: urate oxidase	✓
FH6	FH6_01102	hypothetical protein	PF03724	7.5e-08	META domain	✓
FH6	FH6_00243	Mechanosensitive ion channel	PF00924	6.7e-25	Mechanosensitive ion channel	✓
FH6	FH6_01707	Putative nitroreductase/MT1609	PF04075	1.6e-47	Domain of unknown function (DUF385)	✓
FH6	FH6_01773	hypothetical protein	NA	NA	NA	✓
FH6	FH6_00468	Putative CDP-diacylglycerol--glycerol-3-phosphate 3-phosphatidyl-transferase 2	PF01066	2.5e-15	CDP-alcohol phosphatidyltransferase	✓
FH6	FH6_00463	Branched-chain-amino-acid aminotransferase	PF01063	3.6e-46	Amino-transferase class IV	✓
FH6	FH6_00451	hypothetical protein	PF14542	1.5e-17	GCN5-related N-acetyl-transferase	✓
FH6	FH6_00449	hypothetical protein	NA	NA	NA	✓
FH6	FH6_00448	ABC-2 family transporter protein	PF12679	9e-18	ABC-2 family transporter protein	✓
FH6	FH6_00447	Daunorubicin/doxorubicin resistance ATP-binding protein DrrA	PF00005	2.7e-24	ABC transporter	✓
FH6	FH6_00446	hypothetical protein	NA	NA	NA	✓
FH6	FH6_00432	hypothetical protein	PF08327	7.8e-20	Activator of Hsp90 ATPase homolog 1-like protein	✓
FH6	FH6_00413	hypothetical protein	PF00440	1.2e-05	Bacterial regulatory proteins, tetR family	✓
FH6	FH6_00219	hypothetical protein	NA	NA	NA	✓
FH6	FH6_00172	hypothetical protein	PF06877	1.8e-06	Regulator of ribonuclease activity B	✓
FH6	FH6_00153	Putative aliphatic sulfonates transport permease protein SsuC	PF00528	6.6e-14	Binding-protein-dependent transport system inner membrane component	✓
FH6	FH6_00152	Putative aliphatic sulfonates transport permease protein SsuC	PF00528	4.5e-09	Binding-protein-dependent transport system inner membrane component	✓
FH6	FH6_00151	Aliphatic sulfonates import ATP-binding protein SsuB	PF00005	1.5e-30	ABC transporter	✓
FH6	FH6_00150	Putative thiamine biosynthesis protein	PF09084	1e-37	NMT1/THI5 like	✓
FH6	FH6_00895	Trehalose synthase/amylase TreS	PF00128	2e-77	Alpha amylase, catalytic domain	✓
FH6	FH6_03313	hypothetical protein	NA	NA	NA	✓
FH6	FH6_03175	3-oxoacyl-[acyl-carrier-protein] reductase FabG	PF13561	1.2e-47	Enoyl-(Acyl carrier protein) reductase	✓
FH6	FH6_02238	hypothetical protein	PF11160	3.3e-23	Protein of unknown function (DUF2945)	✓
FH6	FH6_03361	Transcriptional regulatory protein LiaR	PF00196	3.3e-05	Bacterial regulatory proteins, luxR family	✓
FH6	FH6_01344	Nuclease SbcCD subunit C	PF13476	1.4e-22	AAA domain	✓
FH6	FH6_01398	Taurine--pyruvate aminotransferase	PF00202	1.4e-97	Aminotransferase class-III	✓
FH6	FH6_02486	Low-affinity inorganic phosphate transporter 1	PF01384	4.7e-78	Phosphate transporter family	✓
FH6	FH6_01556	Xanthine phosphoribosyltransferase	PF00156	1.8e-24	Phosphoribosyl transferase domain	✓
FH6	FH6_01084	3',5'-cyclic adenosine monophosphate phosphodiesterase CpdA	PF00149	3.5e-16	Calcineurin-like phosphoesterase	✓
FH6	FH6_02815	putative oxidoreductase YghA	PF13561	3.5e-64	Enoyl-(Acyl carrier protein) reductase	✓
FH6	FH6_02226	hypothetical protein	NA	NA	NA	✓
FH6	FH6_02080	Taurine--pyruvate aminotransferase	PF00202	1.1e-87	Aminotransferase class-III	✓
FH6	FH6_02086	Purine catabolism regulatory protein-like family protein	PF07905	1.1e-23	Purine catabolism regulatory protein-like family	✓
FH6	FH6_02095	hypothetical protein	NA	NA	NA	✓
FH6	FH6_02096	Toxic anion resistance protein (TelA)	PF05816	3.3e-94	Toxic anion resistance protein (TelA)	✓
FH6	FH6_02102	Phosphorylated carbohydrates phosphatase	TIGR01549	3.9e-06	HAD-SF-IA-v1: HAD hydrolase, family IA, variant 1	✓
FH6	FH6_01323	Maltokinase	PF01636	1.2e-08	Phosphotransferase enzyme family	✓
FH6	FH6_00072	hypothetical protein	PF13380	7.8e-40	CoA binding domain	✓
FH6	FH6_00127	Glutathionyl-hydroquinone reductase YqjG	PF13410	1.3e-12	Glutathione S-transferase, C-terminal domain	✓
FH6	FH6_02249	Pyruvate dehydrogenase [ubiquinone]	PF02776	1.1e-34	Thiamine pyrophosphate enzyme, N-terminal TPP binding domain	✓
FH6	FH6_00321	hypothetical protein	PF07920	2.9e-34	Protein of unknown function (DUF1684)	✓
FH6	FH6_02451	DinB superfamily protein	PF04978	1e-46	Protein of unknown function (DUF664)	✓
FH6	FH6_02484	hypothetical protein	PF11829	1.4e-29	Protein of unknown function (DUF3349)	✓
FH6	FH6_01366	GDSL-like Lipase/Acylhydrolase	PF13472	8.5e-26	GDSL-like Lipase/Acylhydrolase family	✓
FH6	FH6_02274	hypothetical protein	NA	NA	NA	✓
FH6	FH6_02786	Enhanced intracellular survival protein	PF13530	4e-43	Sterol carrier protein domain	✓
FH6	FH6_01974	hypothetical protein	PF14013	8.3e-08	MT0933-like antitoxin protein	✓
FH6	FH6_01373	uridine kinase	NA	NA	NA	✓
FH6	FH6_02010	hypothetical protein	NA	NA	NA	✓
FH6	FH6_03083	Putative aminoacrylate hydrolase RutD	PF12697	5.3e-12	Alpha/beta hydrolase family	✓
FH6	FH6_03072	hypothetical protein	NA	NA	NA	✓
FH6	FH6_02547	ribosome-associated protein	PF13275	1.7e-21	S4 domain	✓
FH6	FH6_02544	putative oxidoreductase/MSMEI_2347	PF00248	2.4e-41	Aldo/keto reductase family	✓
FH6	FH6_00936	F420-dependent glucose-6-phosphate dehydrogenase	PF00296	5.7e-40	Luciferase-like monooxygenase	✓
FH6	FH6_02882	hypothetical protein	NA	NA	NA	✓
FH6	FH6_00940	hypothetical protein	PF02452	3.8e-06	PemK-like, MazF-like toxin of type II toxin-antitoxin system	✓
FH6	FH6_01604	Lipoprotein LpqB precursor	PF10647	1.3e-18	Lipoprotein LpqB beta-propeller domain	✓
FH6	FH6_03146	glutamine amidotransferase	PF00117	1e-13	Glutamine amidotransferase class-I	✓
FH6	FH6_03303	Oxidoreductase YdhF	PF00248	2.4e-51	Aldo/keto reductase family	✓
FH6	FH6_03276	hypothetical protein	PF03713	1.8e-42	Domain of unknown function (DUF305)	✓
FH6	FH6_03231	hypothetical protein	PF06197	2.6e-09	Protein of unknown function (DUF998)	✓
FH6	FH6_02302	Carboxylesterase NlhH	PF07859	6.9e-19	alpha/beta hydrolase fold	✓
FH6	FH6_02303	Acyltransferase family protein	PF01757	7.4e-21	Acyltransferase family	✓
FH6	FH6_02304	Putative glycosyltransferase EpsH	PF00535	1.7e-32	Glycosyl transferase family 2	✓
FH6	FH6_02305	UDP-D-galactose:(glucosyl)lipopolysaccharide-1,6-D-galactosyltransferase	PF13439	2.6e-15	Glycosyltransferase Family 4	✓
FH6	FH6_02310	hypothetical protein	NA	NA	NA	✓
FH6	FH6_02311	undecaprenyldiphospho-muramoylpentapeptide beta-N- acetylglucosaminyltransferase	PF04101	1.2e-12	Glycosyltransferase family 28 C-terminal domain	✓
FH6	FH6_02818	Major Facilitator Superfamily protein	PF07690	3.1e-15	Major Facilitator Superfamily	✓
FH6	FH6_02624	DNA-binding transcriptional repressor MarR	PF01047	1.6e-07	MarR family	✓
FH6	FH6_02780	Membrane protein YdfJ	PF03176	2.1e-29	MMPL family	✓
FH6	FH6_02606	N-acetylglucosamine repressor	PF12802	2e-06	MarR family	✓
FH6	FH6_03343	undecaprenyl pyrophosphate phosphatase	PF01569	2.6e-18	PAP2 superfamily	✓
FH6	FH6_02585	RNA pyrophosphohydrolase	PF00293	3.1e-21	NUDIX domain	✓
FH6	FH6_02194	DinB superfamily protein	PF12867	4.5e-08	DinB superfamily	✓
FH6	FH6_00272	putative HTH-type transcriptional regulator TtgW	PF00440	1.6e-12	Bacterial regulatory proteins, tetR family	✓
FH6	FH6_02394	Hydroxymethylglutaryl-CoA lyase YngG	PF00682	3.2e-41	HMGL-like	✓
FH6	FH6_02395	E-cinnamoyl-CoA:R-phenyllactate CoA transferase	PF02515	2.6e-114	CoA-transferase family III	✓
FH6	FH6_02219	hypothetical protein	NA	NA	NA	✓
FH6	FH6_01842	methylenetetrahydromethanopterin reductase	PF00296	2.8e-35	Luciferase-like monooxygenase	✓
FH6	FH6_02893	L-arabinolactonase	PF08450	4.9e-54	SMP-30/Gluconolaconase/LRE-like region	✓
FH6	FH6_02992	Magnesium chelatase, subunit ChlI	NA	NA	NA	✓
FH6	FH6_02993	hypothetical protein	NA	NA	NA	✓
FH6	FH6_03006	Daunorubicin/doxorubicin resistance ATP-binding protein DrrA	PF00005	5e-22	ABC transporter	✓
FH6	FH6_03008	hypothetical protein	NA	NA	NA	✓
FH6	FH6_02030	Ribokinase	PF00294	1.1e-52	pfkB family carbohydrate kinase	✓
FH6	FH6_01555	hypothetical protein	NA	NA	NA	✓
FH6	FH6_00336	hypothetical protein	NA	NA	NA	✓
FH6	FH6_00339	Oligo-1,6-glucosidase	PF00128	1.1e-112	Alpha amylase, catalytic domain	✓
FH6	FH6_02346	ABC transporter periplasmic-binding protein YtfQ precursor	PF13407	5.5e-34	Periplasmic binding protein domain	✓
FH6	FH6_00170	hypothetical protein	NA	NA	NA	✓
FH6	FH6_02260	Arginine exporter protein ArgO	PF01810	2.7e-43	LysE type translocator	✓
FH6	FH6_02059	hypothetical protein	PF04012	5.7e-39	PspA/IM30 family	✓
FH6	FH6_00161	Transglutaminase-like superfamily protein	PF01841	5.9e-18	Transglutaminase-like superfamily	✓
FH6	FH6_01434	Diaminopimelate decarboxylase	PF00278	4e-12	Pyridoxal-dependent decarboxylase, C-terminal sheet domain	✓
FH6	FH6_01432	Threonine synthase	TIGR00260	1.5e-90	thrC: threonine synthase	✓
FH6	FH6_01397	Regulatory protein AsnC	PF01037	2.4e-14	Lrp/AsnC ligand binding domain	✓
FH6	FH6_01396	Serine/threonine phosphatase stp	PF13672	1.5e-10	Protein phosphatase 2C	✓
FH6	FH6_02854	HTH-type transcriptional regulator GltC	PF03466	1e-24	LysR substrate binding domain	✓
FH6	FH6_02139	hypothetical protein	PF13668	6.5e-49	Ferritin-like domain	✓
FH6	FH6_01032	L-glyceraldehyde 3-phosphate reductase	PF00248	3e-70	Aldo/keto reductase family	✓
FH6	FH6_02450	hypothetical protein	NA	NA	NA	✓
FH6	FH6_02119	Alkyl hydroperoxide reductase subunit F	PF07992	2.7e-09	Pyridine nucleotide-disulphide oxidoreductase	✓
FH6	FH6_02357	D-methionine-binding lipoprotein MetQ precursor	PF03180	3.4e-67	NLPA lipoprotein	✓
FH6	FH6_02398	hypothetical protein	NA	NA	NA	✓
FH6	FH6_02932	Fe(3+)-citrate-binding protein YfmC precursor	PF01497	1.6e-31	Periplasmic binding protein	✓
FH6	FH6_02931	putative siderophore transport system permease protein YfiZ precursor	PF01032	4.6e-86	FecCD transport family	✓
FH6	FH6_02928	putative siderophore transport system ATP-binding protein YusV	PF00005	9.8e-30	ABC transporter	✓
FH6	FH6_00216	Polysialic acid transport protein KpsM	PF01061	1.6e-21	ABC-2 type transporter	✓
FH6	FH6_00217	Bifunctional protein GlmU	PF12804	6e-16	MobA-like NTP transferase domain	✓
FH6	FH6_03102	NADPH dehydrogenase	PF00724	4.9e-71	NADH:flavin oxidoreductase / NADH oxidase family	✓
FH6	FH6_01888	hypothetical protein	NA	NA	NA	✓
FH6	FH6_01565	Inner membrane transport protein YdhP	PF07690	1.4e-26	Major Facilitator Superfamily	✓
FH6	FH6_01299	D-alanine--D-alanine ligase	PF07478	1e-65	D-ala D-ala ligase C-terminus	✓
FH6	FH6_02308	GDP-mannose:glycolipid 4-beta-D-mannosyltransferase precursor	PF13692	1.4e-06	Glycosyl transferases group 1	✓
FH6	FH6_01662	hypothetical protein	NA	NA	NA	✓
FH6	FH6_01663	hypothetical protein	NA	NA	NA	✓
FH6	FH6_00965	L-galactonate transporter	PF07690	3.4e-27	Major Facilitator Superfamily	✓
FH6	FH6_01664	Oxygen regulatory protein NreC	PF00072	2.9e-10	Response regulator receiver domain	✓
FH6	FH6_01205	Glutathione import ATP-binding protein GsiA	PF00005	2.9e-25	ABC transporter	✓
FH6	FH6_01213	Proline--tRNA ligase	PF04073	4.9e-25	Aminoacyl-tRNA editing domain	✓
FH6	FH6_02510	Glyoxalase-like domain protein	NA	NA	NA	✓
FH6	FH6_02849	Epimerase family protein	PF08338	1.9e-13	Domain of unknown function (DUF1731)	✓
FH6	FH6_02110	dihydroneopterin triphosphate pyrophosphatase	PF00293	5.6e-18	NUDIX domain	✓
FH6	FH6_01260	Lipid A export ATP-binding/permease protein MsbA	PF00005	1.7e-24	ABC transporter	✓
FH6	FH6_01262	Cytochrome bd-I ubiquinol oxidase subunit 2	PF02322	1.4e-111	Cytochrome bd terminal oxidase subunit II	✓
FH6	FH6_01263	Cytochrome bd-II ubiquinol oxidase subunit 1	PF01654	1.2e-168	Cytochrome bd terminal oxidase subunit I	✓

## Sheet: Data set S1D
Data set S1D: Pairwise differences in single nucleotide polymorphisms (SNPs) for R. toxicus and R. tritici-like.
Rto
Clade		FH232	FH100	FH79	FH81	FH138	FH149	FH82	FH140	FH86	FH139	FH89	FH142	FH145	FH146	FH128	FH78	FH147	FH99	FH137	FH85	FH141	FH183
C	FH232	0	0	2369	2915	2928	2936	2909	2922	2901	2939	2880	2917	2917	3000	2986	3336	3325	3362	3349	3321	3343	3299
C	FH100	0	0	863	1013	1064	1033	1024	1042	1026	1050	1000	1039	1034	1083	1057	1092	1087	1083	1085	1069	1101	1105
A1	FH79	2369	863	0	0	0	0	0	0	1	2	2	3	3	147	154	1686	1689	1702	1704	1709	1722	1690
A1	FH81	2915	1013	0	0	0	0	0	0	2	2	3	3	3	152	160	1961	1968	1956	1983	1978	1994	1966
A1	FH138	2928	1064	0	0	0	0	0	0	2	2	3	3	3	150	157	1969	1975	1964	1990	1986	2001	1973
A1	FH149	2936	1033	0	0	0	0	0	0	2	2	2	3	3	152	161	1971	1978	1968	1992	1990	2006	1975
A1	FH82	2909	1024	0	0	0	0	0	0	2	2	3	3	3	150	158	1957	1963	1953	1978	1974	1990	1962
A1	FH140	2922	1042	0	0	0	0	0	0	2	2	3	3	3	155	163	1961	1965	1959	1981	1974	1991	1961
A1	FH86	2901	1026	1	2	2	2	2	2	0	4	5	5	5	153	161	1952	1959	1946	1972	1967	1982	1954
A1	FH139	2939	1050	2	2	2	2	2	2	4	0	1	5	5	155	163	1975	1981	1970	1996	1992	2008	1979
A1	FH89	2880	1000	2	3	3	2	3	3	5	1	0	6	6	152	162	1951	1957	1947	1973	1968	1984	1955
A1	FH142	2917	1039	3	3	3	3	3	3	5	5	6	0	6	157	165	1970	1976	1965	1993	1987	2003	1974
A1	FH145	2917	1034	3	3	3	3	3	3	5	5	6	6	0	150	158	1964	1971	1960	1988	1981	1997	1969
A2	FH146	3000	1083	147	152	150	152	150	155	153	155	152	157	150	0	3	2061	2073	2063	2080	2077	2092	2072
A2	FH128	2986	1057	154	160	157	161	158	163	161	163	162	165	158	3	0	2063	2074	2064	2082	2078	2093	2072
B	FH78	3336	1092	1686	1961	1969	1971	1957	1961	1952	1975	1951	1970	1964	2061	2063	0	2	2	4	6	6	9
B	FH147	3325	1087	1689	1968	1975	1978	1963	1965	1959	1981	1957	1976	1971	2073	2074	2	0	3	6	4	5	9
B	FH99	3362	1083	1702	1956	1964	1968	1953	1959	1946	1970	1947	1965	1960	2063	2064	2	3	0	2	8	9	10
B	FH137	3349	1085	1704	1983	1990	1992	1978	1981	1972	1996	1973	1993	1988	2080	2082	4	6	2	0	9	12	12
B	FH85	3321	1069	1709	1978	1986	1990	1974	1974	1967	1992	1968	1987	1981	2077	2078	6	4	8	9	0	9	11
B	FH141	3343	1101	1722	1994	2001	2006	1990	1991	1982	2008	1984	2003	1997	2092	2093	6	5	9	12	9	0	13
B	FH183	3299	1105	1690	1966	1973	1975	1962	1961	1954	1979	1955	1974	1969	2072	2072	9	9	10	12	11	13	0
Rtr2
		AY1B1	AY1B6	AY2B3	AY1B5	RFBC6	RFBD1	AY1D9	AY1H3	AY1F2	AY1F7	AY1D1	AY2B5	AY1F9	AY1E9	AY1C5	AY1E4	AY1G1	AY1F8	AY1D4	AY1D3	AY1C9	AY1C4	AY1E8	AY1A1	AY1G9	AY1H2	AY1A5	AY1B7	AY1F6	AY1D7	AY1C3	AY1B4	AY1E5	AY1A4	AY1D5	AY1C6	AY1D2	AY1B8	AY1A2	AY1E1	AY1C7	AY1C2	AY1E3	AY1A7	AY1C1	AY1E6	AY1A3	AY2B7
B	AY1B1	0	3	1138	1192	3369	8513	6545	6778	7264	7488	7932	7678	7765	7635	7840	7805	7533	7822	7674	7934	7644	7556	7049	7381	7483	7867	7719	7807	7882	6303	6802	7731	7278	7454	7089	7782	7080	7862	7899	7098	7864	7860	7554	7680	7761	7904	7206	6151
B	AY1B6	3	0	1244	1257	3434	8962	6911	7154	7716	7846	8324	8038	8101	8064	8240	8223	7970	8247	8089	8348	8081	7981	7400	7820	7950	8341	8129	8207	8274	6686	7226	8139	7574	7841	7462	8238	7516	8276	8366	7469	8315	8220	7933	8139	8221	8325	7616	6526
B	AY2B3	1138	1244	0	1114	3014	7690	6035	6185	6617	6835	7153	6872	6977	6900	7120	7085	6916	7143	6973	7190	6960	6932	6404	6730	6874	7221	7015	7108	7061	5835	6298	7036	6588	6839	6468	7101	6433	7110	7178	6486	7140	7165	6824	6959	7067	7162	6513	5694
B	AY1B5	1192	1257	1114	0	3227	8271	6469	6666	7174	7320	7725	7485	7538	7420	7639	7639	7410	7726	7547	7777	7517	7434	6884	7239	7313	7705	7587	7655	7695	6180	6744	7600	7047	7345	6918	7683	6988	7644	7737	6971	7758	7659	7356	7544	7622	7703	7008	6035
A	RFBC6	3369	3434	3014	3227	0	0	1125	1122	1235	1269	1353	1341	1403	1328	1377	1343	1310	1358	1324	1409	1328	1352	1208	1272	1313	1347	1369	1358	1329	1177	1211	1384	1276	1281	1131	1350	1243	1383	1371	1190	1358	1426	1333	1355	1340	1322	1172	1213
A	RFBD1	8513	8962	7690	8271	0	0	2785	2871	3055	3179	3454	3283	3317	3279	3399	3317	3301	3391	3284	3462	3298	3321	3046	3184	3187	3398	3398	3382	3373	2809	3037	3416	3198	3260	2987	3424	3138	3455	3420	3033	3444	3507	3285	3429	3330	3346	2851	3198
A	AY1D9	6545	6911	6035	6469	1125	2785	0	1680	1890	1886	1904	2025	1923	1866	1898	1959	1878	1992	2022	2075	1950	2015	2058	2120	2140	2250	2303	2251	2192	2122	2331	2596	2409	2493	2174	2462	2313	2517	2495	2166	2476	2460	2293	2360	2215	2218	2376	2360
A	AY1H3	6778	7154	6185	6666	1122	2871	1680	0	1798	1809	1962	1885	1905	1896	1922	1916	1963	2047	1977	2099	1989	2045	2032	2148	2163	2298	2332	2203	2314	2121	2375	2647	2478	2575	2230	2509	2352	2502	2501	2282	2489	2550	2345	2519	2183	2281	2443	2482
A	AY1F2	7264	7716	6617	7174	1235	3055	1890	1798	0	0	1815	2114	2126	2004	1993	2019	1994	2185	2115	2182	2101	2183	2177	2308	2285	2463	2415	2461	2427	2331	2522	2794	2636	2757	2375	2702	2503	2693	2764	2356	2661	2693	2458	2589	2352	2386	2597	2587
A	AY1F7	7488	7846	6835	7320	1269	3179	1886	1809	0	0	1855	2144	2179	2032	2017	2055	2039	2200	2161	2199	2157	2245	2246	2389	2375	2516	2449	2482	2481	2363	2527	2833	2707	2794	2447	2761	2549	2783	2829	2425	2702	2784	2490	2641	2391	2415	2635	2640
A	AY1D1	7932	8324	7153	7725	1353	3454	1904	1962	1815	1855	0	2182	2320	2205	2261	2321	2198	2406	2352	2477	2398	2451	2364	2498	2536	2653	2648	2589	2606	2513	2722	3061	2915	2961	2639	2944	2684	3025	2986	2649	2907	2957	2796	2857	2610	2611	2875	2862
A	AY2B5	7678	8038	6872	7485	1341	3283	2025	1885	2114	2144	2182	0	2124	2320	2231	2344	2219	2257	2198	2318	2275	2441	2268	2440	2466	2545	2642	2532	2621	2439	2691	3031	2815	2888	2555	2891	2685	2965	2875	2534	2851	2930	2670	2730	2471	2494	2728	2825
A	AY1F9	7765	8101	6977	7538	1403	3317	1923	1905	2126	2179	2320	2124	0	2208	2213	2262	2243	2241	2226	2376	2337	2302	2359	2480	2502	2574	2603	2551	2599	2487	2701	3045	2832	2974	2607	2953	2682	2967	2974	2602	2932	2958	2712	2809	2508	2597	2760	2818
A	AY1E9	7635	8064	6900	7420	1328	3279	1866	1896	2004	2032	2205	2320	2208	0	997	1743	2171	2240	2176	2242	2282	2293	2317	2491	2502	2570	2585	2515	2552	2456	2645	2996	2823	2877	2482	2876	2611	2886	2903	2488	2738	2849	2650	2747	2501	2478	2756	2766
A	AY1C5	7840	8240	7120	7639	1377	3399	1898	1922	1993	2017	2261	2231	2213	997	0	1290	2203	2337	2261	2413	2302	2282	2390	2469	2516	2594	2573	2560	2612	2509	2724	3077	2872	2972	2559	2948	2698	2888	2958	2542	2826	2911	2662	2792	2525	2559	2800	2850
A	AY1E4	7805	8223	7085	7639	1343	3317	1959	1916	2019	2055	2321	2344	2262	1743	1290	0	2210	2325	2306	2429	2323	2373	2372	2453	2486	2592	2600	2545	2645	2529	2740	3077	2897	2980	2535	3007	2760	2928	2955	2603	2902	2973	2683	2808	2553	2566	2749	2858
A	AY1G1	7533	7970	6916	7410	1310	3301	1878	1963	1994	2039	2198	2219	2243	2171	2203	2210	0	1958	2231	2325	2232	2272	2302	2383	2383	2526	2606	2582	2521	2485	2681	2966	2822	2894	2548	2949	2626	2912	2928	2552	2852	2890	2655	2748	2538	2561	2791	2764
A	AY1F8	7822	8247	7143	7726	1358	3391	1992	2047	2185	2200	2406	2257	2241	2240	2337	2325	1958	0	547	720	2344	2381	2451	2531	2532	2586	2625	2578	2591	2568	2741	3045	2888	3028	2580	2985	2712	2937	2976	2602	2877	3026	2677	2834	2535	2406	2813	2884
A	AY1D4	7674	8089	6973	7547	1324	3284	2022	1977	2115	2161	2352	2198	2226	2176	2261	2306	2231	547	0	440	2295	2383	2419	2475	2450	2516	2552	2529	2546	2459	2647	2934	2775	2888	2445	2864	2620	2839	2885	2486	2751	2877	2598	2717	2482	2330	2733	2778
A	AY1D3	7934	8348	7190	7777	1409	3462	2075	2099	2182	2199	2477	2318	2376	2242	2413	2429	2325	720	440	0	2373	2487	2454	2543	2547	2624	2591	2586	2666	2599	2742	3075	2900	3027	2545	2982	2739	2966	3012	2617	2894	3030	2730	2844	2555	2375	2845	2894
A	AY1C9	7644	8081	6960	7517	1328	3298	1950	1989	2101	2157	2398	2275	2337	2282	2302	2323	2232	2344	2295	2373	0	2353	2396	2444	2473	2582	2627	2578	2567	2488	2707	2993	2829	2877	2604	2887	2638	2924	2888	2606	2892	2917	2591	2781	2541	2525	2794	2864
A	AY1C4	7556	7981	6932	7434	1352	3321	2015	2045	2183	2245	2451	2441	2302	2293	2282	2373	2272	2381	2383	2487	2353	0	2256	2357	2389	2516	2535	2468	2488	2422	2624	2956	2808	2923	2548	2919	2629	2874	2950	2532	2843	2881	2648	2788	2478	2477	2710	2778
A	AY1E8	7049	7400	6404	6884	1208	3046	2058	2032	2177	2246	2364	2268	2359	2317	2390	2372	2302	2451	2419	2454	2396	2256	0	2232	2251	2330	2398	2402	2320	2299	2485	2774	2629	2724	2456	2685	2410	2686	2707	2384	2699	2659	2449	2591	2402	2400	2593	2606
A	AY1A1	7381	7820	6730	7239	1272	3184	2120	2148	2308	2389	2498	2440	2480	2491	2469	2453	2383	2531	2475	2543	2444	2357	2232	0	5	921	2043	2396	2400	2411	2608	2903	2728	2770	2509	2733	2538	2758	2797	2511	2835	2844	2448	2737	2474	2438	2652	2684
A	AY1G9	7483	7950	6874	7313	1313	3187	2140	2163	2285	2375	2536	2466	2502	2502	2516	2486	2383	2532	2450	2547	2473	2389	2251	5	0	942	2074	2433	2447	2409	2589	2929	2757	2825	2532	2809	2584	2773	2800	2495	2840	2872	2440	2732	2496	2476	2630	2708
A	AY1H2	7867	8341	7221	7705	1347	3398	2250	2298	2463	2516	2653	2545	2574	2570	2594	2592	2526	2586	2516	2624	2582	2516	2330	921	942	0	2225	2494	2542	2552	2759	3091	2921	2930	2593	2895	2703	2909	2964	2657	2994	3004	2599	2896	2598	2556	2750	2840
A	AY1A5	7719	8129	7015	7587	1369	3398	2303	2332	2415	2449	2648	2642	2603	2585	2573	2600	2606	2625	2552	2591	2627	2535	2398	2043	2074	2225	0	2456	2597	2603	2820	3147	2948	3055	2627	2986	2737	2957	3000	2652	2943	3052	2781	2825	2553	2527	2819	2885
A	AY1B7	7807	8207	7108	7655	1358	3382	2251	2203	2461	2482	2589	2532	2551	2515	2560	2545	2582	2578	2529	2586	2578	2468	2402	2396	2433	2494	2456	0	2531	2536	2750	3096	2909	2991	2589	2916	2678	2902	2932	2583	2882	2959	2742	2752	2544	2585	2843	2908
A	AY1F6	7882	8274	7061	7695	1329	3373	2192	2314	2427	2481	2606	2621	2599	2552	2612	2645	2521	2591	2546	2666	2567	2488	2320	2400	2447	2542	2597	2531	0	2554	2763	3103	2963	3051	2676	2971	2662	2967	3033	2628	2920	2992	2696	2915	2601	2584	2772	2991
A	AY1D7	6303	6686	5835	6180	1177	2809	2122	2121	2331	2363	2513	2439	2487	2456	2509	2529	2485	2568	2459	2599	2488	2422	2299	2411	2409	2552	2603	2536	2554	0	247	292	361	997	2222	2491	2335	2506	2503	2200	2523	2534	2454	2538	2472	2582	2276	2318
A	AY1C3	6802	7226	6298	6744	1211	3037	2331	2375	2522	2527	2722	2691	2701	2645	2724	2740	2681	2741	2647	2742	2707	2624	2485	2608	2589	2759	2820	2750	2763	247	0	4	405	1083	2446	2815	2547	2807	2803	2431	2814	2853	2662	2757	2678	2786	2515	2487
A	AY1B4	7731	8139	7036	7600	1384	3416	2596	2647	2794	2833	3061	3031	3045	2996	3077	3077	2966	3045	2934	3075	2993	2956	2774	2903	2929	3091	3147	3096	3103	292	4	0	460	1206	2679	3103	2821	3097	3136	2730	3140	3160	2921	3113	3006	3116	2815	2790
A	AY1E5	7278	7574	6588	7047	1276	3198	2409	2478	2636	2707	2915	2815	2832	2823	2872	2897	2822	2888	2775	2900	2829	2808	2629	2728	2757	2921	2948	2909	2963	361	405	460	0	1251	2529	2910	2634	2927	2938	2573	2962	2984	2809	2930	2799	2927	2676	2670
A	AY1A4	7454	7841	6839	7345	1281	3260	2493	2575	2757	2794	2961	2888	2974	2877	2972	2980	2894	3028	2888	3027	2877	2923	2724	2770	2825	2930	3055	2991	3051	997	1083	1206	1251	0	2607	2924	2697	3021	3013	2640	3029	3001	2878	3006	2908	2955	2656	2723
A	AY1D5	7089	7462	6468	6918	1131	2987	2174	2230	2375	2447	2639	2555	2607	2482	2559	2535	2548	2580	2445	2545	2604	2548	2456	2509	2532	2593	2627	2589	2676	2222	2446	2679	2529	2607	0	1884	1985	2243	2255	2102	2350	2349	2440	2455	2589	2574	2526	2616
A	AY1C6	7782	8238	7101	7683	1350	3424	2462	2509	2702	2761	2944	2891	2953	2876	2948	3007	2949	2985	2864	2982	2887	2919	2685	2733	2809	2895	2986	2916	2971	2491	2815	3103	2910	2924	1884	0	2142	2505	2419	2426	2699	2727	2744	2818	2906	2949	2805	2906
A	AY1D2	7080	7516	6433	6988	1243	3138	2313	2352	2503	2549	2684	2685	2682	2611	2698	2760	2626	2712	2620	2739	2638	2629	2410	2538	2584	2703	2737	2678	2662	2335	2547	2821	2634	2697	1985	2142	0	2070	2177	2121	2410	2380	2462	2550	2699	2688	2591	2669
A	AY1B8	7862	8276	7110	7644	1383	3455	2517	2502	2693	2783	3025	2965	2967	2886	2888	2928	2912	2937	2839	2966	2924	2874	2686	2758	2773	2909	2957	2902	2967	2506	2807	3097	2927	3021	2243	2505	2070	0	2187	2347	2663	2655	2656	2845	2898	2927	2896	2911
A	AY1A2	7899	8366	7178	7737	1371	3420	2495	2501	2764	2829	2986	2875	2974	2903	2958	2955	2928	2976	2885	3012	2888	2950	2707	2797	2800	2964	3000	2932	3033	2503	2803	3136	2938	3013	2255	2419	2177	2187	0	2399	2669	2664	2680	2828	2941	2987	2876	2884
A	AY1E1	7098	7469	6486	6971	1190	3033	2166	2282	2356	2425	2649	2534	2602	2488	2542	2603	2552	2602	2486	2617	2606	2532	2384	2511	2495	2657	2652	2583	2628	2200	2431	2730	2573	2640	2102	2426	2121	2347	2399	0	843	1531	2440	2592	2566	2672	2592	2617
A	AY1C7	7864	8315	7140	7758	1358	3444	2476	2489	2661	2702	2907	2851	2932	2738	2826	2902	2852	2877	2751	2894	2892	2843	2699	2835	2840	2994	2943	2882	2920	2523	2814	3140	2962	3029	2350	2699	2410	2663	2669	843	0	1680	2794	2882	2841	2937	2897	2915
A	AY1C2	7860	8220	7165	7659	1426	3507	2460	2550	2693	2784	2957	2930	2958	2849	2911	2973	2890	3026	2877	3030	2917	2881	2659	2844	2872	3004	3052	2959	2992	2534	2853	3160	2984	3001	2349	2727	2380	2655	2664	1531	1680	0	2769	2897	2876	3054	2929	2934
A	AY1E3	7554	7933	6824	7356	1333	3285	2293	2345	2458	2490	2796	2670	2712	2650	2662	2683	2655	2677	2598	2730	2591	2648	2449	2448	2440	2599	2781	2742	2696	2454	2662	2921	2809	2878	2440	2744	2462	2656	2680	2440	2794	2769	0	2526	2534	2690	2767	2730
A	AY1A7	7680	8139	6959	7544	1355	3429	2360	2519	2589	2641	2857	2730	2809	2747	2792	2808	2748	2834	2717	2844	2781	2788	2591	2737	2732	2896	2825	2752	2915	2538	2757	3113	2930	3006	2455	2818	2550	2845	2828	2592	2882	2897	2526	0	2705	2851	2831	2879
A	AY1C1	7761	8221	7067	7622	1340	3330	2215	2183	2352	2391	2610	2471	2508	2501	2525	2553	2538	2535	2482	2555	2541	2478	2402	2474	2496	2598	2553	2544	2601	2472	2678	3006	2799	2908	2589	2906	2699	2898	2941	2566	2841	2876	2534	2705	0	2631	2842	2893
A	AY1E6	7904	8325	7162	7703	1322	3346	2218	2281	2386	2415	2611	2494	2597	2478	2559	2566	2561	2406	2330	2375	2525	2477	2400	2438	2476	2556	2527	2585	2584	2582	2786	3116	2927	2955	2574	2949	2688	2927	2987	2672	2937	3054	2690	2851	2631	0	2816	2890
A	AY1A3	7206	7616	6513	7008	1172	2851	2376	2443	2597	2635	2875	2728	2760	2756	2800	2749	2791	2813	2733	2845	2794	2710	2593	2652	2630	2750	2819	2843	2772	2276	2515	2815	2676	2656	2526	2805	2591	2896	2876	2592	2897	2929	2767	2831	2842	2816	0	2594
A	AY2B7	6151	6526	5694	6035	1213	3198	2360	2482	2587	2640	2862	2825	2818	2766	2850	2858	2764	2884	2778	2894	2864	2778	2606	2684	2708	2840	2885	2908	2991	2318	2487	2790	2670	2723	2616	2906	2669	2911	2884	2617	2915	2934	2730	2879	2893	2890	2594	0
A	AY2B1	6517	6793	5951	6207	1403	3436	2590	2634	2830	2911	3050	2994	2991	2972	3056	3060	2974	3086	3005	3115	3023	2940	2789	2926	2936	3117	3149	3093	3183	2432	2653	3006	2827	2934	2712	3066	2838	3099	3048	2798	3135	3163	2945	3049	3114	3056	2810	1485
A	AY1F4	7767	8197	7013	7570	1591	3945	3006	3066	3324	3402	3635	3467	3504	3481	3567	3554	3512	3590	3515	3605	3534	3503	3280	3390	3462	3645	3658	3628	3679	2868	3110	3529	3345	3434	3155	3584	3324	3691	3629	3251	3665	3688	3516	3608	3648	3598	3337	1677
A	AY1F3	7346	7779	6721	7196	1373	3296	2509	2499	2704	2731	2888	2821	2835	2824	2893	2914	2808	2934	2842	2955	2834	2831	2715	2799	2859	2946	2998	2919	2941	2290	2520	2805	2657	2716	2605	2826	2658	3037	2954	2626	2916	2992	2825	2967	2910	2953	2658	2733
A	AY1E2	7528	7987	6883	7366	1279	3258	2497	2623	2743	2765	2922	2929	2897	2866	2989	2979	2886	2984	2916	3019	2907	2941	2694	2820	2877	3024	3048	3002	3002	2363	2579	2878	2723	2767	2665	2984	2763	3019	3046	2649	2990	3042	2910	3050	3010	3017	2707	2747
A	AY2B9	7642	8044	6979	7518	1314	3249	2429	2420	2584	2598	2870	2749	2761	2763	2738	2817	2784	2849	2788	2811	2748	2722	2517	2635	2665	2750	2778	2719	2737	2415	2646	2944	2821	2889	2531	2726	2537	2862	2822	2515	2878	2864	2678	2761	2719	2823	2670	2826
[truncated: 5 more columns]

## Sheet: Data set S1E
Data set S1E: Genes of R. toxicus with evidence for positive selection.
Locus	nt position	nt	Clade A	nt	Clade B	nt	Clade C	AA change	Gene annotation	Domain ID	e-value*	Predicted function
FH232_00071	1397	C	✓	T	✓			A->V	DNA-damage-inducible protein F	TIGR00797	6.3e-80	matE: MATE efflux family protein
FH232_00444	86	C	✓	G	✓			A->G	Endonuclease/Exonuclease/phosphatase family protein	PF03372	5.5e-06	Endonuclease/Exonuclease/phosphatase family
FH232_00467	118	A	✓	G	✓			T->A	Sugar phosphatase YidA	TIGR01484	2.3e-18	HAD-SF-IIB: HAD hydrolase, family IIB
FH232_00578	926	G	✓	T	✓			R->L	Lipopolysaccharide export system ATP-binding protein LptB	PF12399	9.7e-06	Branched-chain amino acid ATP-binding cassette transporter
	938	C	✓	T	✓			A->V
	968	C	✓	A	✓			T->K
FH232_00676	256	G	✓	A	✓			A->T	Putative aminoacrylate hydrolase RutD	PF12697	4.4e-06	Alpha/beta hydrolase family
FH232_00728	565	G	✓	A	✓			A->T	Sulfoxide reductase catalytic subunit YedY precursor	SignalP-TM	NA	NA
FH232_00800	1055	T	✓	G	✓			L->R	Nicotinate phosphoribosyltransferase pncB1	TIGR01513	4.9e-121	NAPRTase_put: nicotinate phosphoribosyltransferase
	1171	G	✓	A	✓			V->I
FH232_00880	1792	T	✓	C	✓			C->R	Plasmid pRiA4b ORF-3-like protein	PF07929	1.1e-33	Plasmid pRiA4b ORF-3-like protein
FH232_00921	224	A	✓	C	✓			N->T	hypothetical protein	PF07179	2e-26	SseB protein N-terminal domain
	229	T	✓	C	✓			F->L
FH232_01069	312	A	✓	C	✓			E->D	2-isopropylmalate synthase	TIGR00970	9.7e-254	leuA_yeast: 2-isopropylmalate synthase
FH232_01087	1192	T	✓	C	✓			C->R	GDP-mannose-dependent alpha-mannosyltransferase	PF13439	1.8e-26	Glycosyltransferase Family 4
FH232_01099	458	T	✓	C	✓			V->A	hypothetical protein	SignalP-TM	NA	NA
FH232_01540	730	T	✓	C	✓			C->R	Holliday junction ATP-dependent DNA helicase RuvB	TIGR00635	9.2e-126	ruvB: Holliday junction DNA helicase RuvB
FH232_01623	8	C	✓	A	✓			T->K	Succinyl-diaminopimelate desuccinylase	PF01546	8.4e-31	Peptidase family M20/M25/M40
FH232_01704	128	A	✓	C	✓			E->A	hypothetical protein	SignalP-TM	NA	NA
FH232_01713	148	G	✓	A	✓			A->T	Putative O-methyltransferase/MSMEI_4947	PF01596	4.7e-17	O-methyltransferase
FH232_01964	46	T	✓	A	✓			S->T	Riboflavin synthase	TIGR00187	3.3e-58	ribE: riboflavin synthase, alpha subunit
	50	C	✓	T	✓			T->I
FH232_02001	469	G	✓	A	✓			A->T	Thymidylate kinase	TIGR00041	3.8e-55	DTMP_kinase: dTMP kinase
FH232_02090	421	G	✓	A	✓			V->I	50S ribosomal protein L11	TIGR01632	1.3e-61	L11_bact: ribosomal protein uL11
FH232_02096	82	A	✓	G	✓			T->A	bifunctional enoyl-CoA hydratase/phosphate acetyltransferase	PF01575	1.1e-20	MaoC like domain
FH232_02105	2327	C	✓	A	✓			A->E	Na(+)/H(+) antiporter subunit A	PF00361	3.5e-67	Proton-conducting membrane transporter
FH232_02168	40	G	✓	C	✓			E->Q	putative phosphatase	PF15698	6.9e-80	Phosphatase
FH232_00862	332	C	✓	A	✓	A	✓	A->D->D	D-glycero-beta-D-manno-heptose-1,7-bisphosphate 7-phosphatase	TIGR01662	1e-30	HAD-SF-IIIA: HAD hydrolase, family IIIA
	514	A	✓	G	✓	A	✓	T->A->T
FH232_01118	121	A	✓	A	✓	G	✓	I->I->V	hypothetical protein	PF02620	1.2e-21	Uncharacterized ACR, COG1399
	131	G	✓	A	✓	G	✓	R->H->R
FH232_01182	286	T	✓	T	✓	C	✓	Y->Y->H	Alpha-1,4-glucan:maltose-1-phosphate maltosyltransferase 1	PF11896	2.2e-40	Domain of unknown function (DUF3416)
	2081	C	✓	T	✓	T	✓	A->V->V
FH232_01442	82	G	✓	T	✓	G	✓	D->Y->D	Pyridoxine/pyridoxamine 5'-phosphate oxidase	PF10590	3.4e-09	Pyridoxine 5'-phosphate oxidase C-terminal dimerisation region
	623	A	✓	G	✓	G	✓	N->S->S
	637	C	✓	A	✓	A	✓	R->S->S
FH232_02082	25	A	✓	G	✓	G	✓	I->V->V	putative sensor histidine kinase TcrY	PF00512	2.1e-19	His Kinase A (phospho-acceptor) domain
	1054	G	✓	C	✓	G	✓	E->Q->E
	1150	C	✓	G	✓	G	✓	L->V->V
FH232_02100	1456	G	✓	A	✓	A	✓	D->N->N	Anthranilate synthase component 1	PF00117	3.8e-16	Glutamine amidotransferase class-I
	1520	G	✓	G	✓	A	✓	R->R->Q
FH232_00387	1340	A	✓			C	✓	E->A	C4-dicarboxylate transport protein	PF00375	1.4e-96	Sodium:dicarboxylate symporter family
FH232_00480	10	A	✓			T	✓	S->C	Daunorubicin/doxorubicin resistance ATP-binding protein DrrA	PF00005	6e-24	ABC transporter
	424	A	✓			G	✓	I->V
FH232_00612	5	C	✓			G	✓	T->S	Galactokinase	TIGR00131	4.2e-92	gal_kin: galactokinase
	10	G	✓			A	✓	A->T
FH232_00695	451	T	✓			G	✓	L->V	hypothetical protein	NA	NA	NA
FH232_00972	662	T	✓			C	✓	L->P	hypothetical protein	PF13830	3.3e-15	Domain of unknown function (DUF4192)
	746	T	✓			C	✓	V->A
	872	C	✓			T	✓	T->M
FH232_00990	208	A	✓			G	✓	T->A	VanZ like family protein	PF04892	1.7e-17	VanZ like family
FH232_01287	181	G	✓			A	✓	V->I	DNA gyrase subunit B	PF02518	3.3e-18	Histidine kinase-, DNA gyrase B-, and HSP90-like ATPase
FH232_01431	826	A	✓			C	✓	I->L	glmZ(sRNA)-inactivating NTPase	PF03668	3.5e-100	P-loop ATPase protein family
FH232_01541	427	T	✓			C	✓	S->P	Holliday junction ATP-dependent DNA helicase RuvA	TIGR00084	2.7e-37	ruvA: Holliday junction DNA helicase RuvA
FH232_01901	655	A	✓			G	✓	K->E	dTDP-4-dehydrorhamnose reductase	TIGR01214	6.1e-85	rmlD: dTDP-4-dehydrorhamnose reductase
FH232_01965	1252	A	✓			G	✓	T->A	Riboflavin biosynthesis protein RibBA	TIGR00506	1.2e-67	ribB: 3,4-dihydroxy-2-butanone-4-phosphate synthase
FH232_02088	643	G	✓			T	✓	A->S	Putative aminoacrylate hydrolase RutD	PF12697	1.8e-14	Alpha/beta hydrolase family
FH232_02289	1648	A	✓			G	✓	K->E	D-inositol-3-phosphate glycosyltransferase	PF13439	2.4e-07	Glycosyltransferase Family 4
FH232_00089	676			A	✓	G	✓	T->A	FHA domain-containing protein FhaA	PF16697	1.6e-16	Inner membrane component of T3SS, cytoplasmic domain
FH232_00409	19			T	✓	G	✓	L->V	putative amino-acid metabolite efflux pump	PF00892	4.7e-14	EamA-like transporter family
FH232_00579	972			G	✓	T	✓	E->D	leucine/isoleucine/valine transporter permease subunit	PF02653	4.5e-47	Branched-chain amino acid transport system / permease component
FH232_00654	37			T	✓	C	✓	S->P	hypothetical protein	PF13399	6.7e-16	LytR cell envelope-related transcriptional attenuator
FH232_00802	749			T	✓	C	✓	V->A	Ribonuclease PH	TIGR01966	1e-107	RNasePH: ribonuclease PH
FH232_00863	309			G	✓	T	✓	E->D	ADP-heptose--LPS heptosyltransferase 2	PF01075	6.6e-22	Glycosyltransferase family 9 (heptosyltransferase)
FH232_00936	147			C	✓	G	✓	D->E	3-methyladenine DNA glycosylase	TIGR00567	1.8e-44	3mg: DNA-3-methyladenine glycosylase
FH232_00982	199			A	✓	G	✓	K->E	Alanine dehydrogenase	TIGR00518	4.2e-165	alaDH: alanine dehydrogenase
FH232_00984	65			A	✓	G	✓	E->G	G/U mismatch-specific DNA glycosylase	PF03167	1.3e-23	Uracil DNA glycosylase superfamily
	116			C	✓	T	✓	A->V
	170			T	✓	C	✓	V->A
	180			C	✓	G	✓	I->M
FH232_01153	748			A	✓	G	✓	I->V	Methionine aminopeptidase 1	TIGR00500	5.9e-69	met_pdase_I: methionine aminopeptidase, type I
FH232_01156	4			G	✓	A	✓	A->T	Signal peptidase I	TIGR02227	1.6e-39	sigpep_I_bact: signal peptidase I
	336			G	✓	C	✓	R->S
	508			A	✓	G	✓	N->D
FH232_01423	14			G	✓	A	✓	R->H	6-phosphogluconolactonase	TIGR01198	4.3e-64	pgl: 6-phosphogluconolactonase
FH232_01474	973			C	✓	T	✓	L->F	Ribosomal RNA small subunit methyltransferase B	PF01189	1.1e-40	16S rRNA methyltransferase RsmB/F
FH232_01633	421			A	✓	C	✓	T->P	Thiamine-phosphate synthase	PF02581	9.3e-47	Thiamine monophosphate synthase/TENI
FH232_01634	515			A	✓	G	✓	Q->R	Hydroxymethylpyrimidine/phosphomethylpyrimidine kinase	TIGR00097	4.2e-74	HMP-P_kinase: hydroxymethylpyrimidine kinase/phosphomethylpyrimidine kinase
	799			C	✓	G	✓	P->A
	1171			A	✓	G	✓	N->D
FH232_02004	152			C	✓	T	✓	P->L	hypothetical protein	NA	NA	NA
FH232_02122	372			G	✓	C	✓	M->I	Isochorismate synthase DhbC	PF00425	3.3e-69	chorismate binding enzyme
FH232_02271	926			A	✓	G	✓	Q->R	Glutathione transport system permease protein GsiC	PF00528	4.2e-28	Binding-protein-dependent transport system inner membrane component
FH232_02338	25			A	✓	G	✓	T->A	Alcohol dehydrogenase	PF00107	9.6e-20	Zinc-binding dehydrogenase
*Only results with the lowest e-value are provided

## Sheet: Data set S1F
Data set S1F: Predicted functions of genes core and unique to R. toxicus.
Strain	Locus	Gene Annotation	Domain ID	e-value	Predicted Function
FH232	FH232_00007	hypothetical protein	NA	NA	NA
FH232	FH232_00013	hypothetical protein	NA	NA	NA
FH232	FH232_00023	hypothetical protein	NA	NA	NA
FH232	FH232_00025	hypothetical protein	NA	NA	NA
FH232	FH232_00029	dTDP-4-dehydrorhamnose reductase	PF04321	4.5e-82	RmlD substrate binding domain
FH232	FH232_00047	hypothetical protein	NA	NA	NA
FH232	FH232_00048	hypothetical protein	NA	NA	NA
FH232	FH232_00049	hypothetical protein	PF05787	1.9e-12	Bacterial protein of unknown function (DUF839)
FH232	FH232_00050	hypothetical protein	NA	NA	NA
FH232	FH232_00060	quinone oxidoreductase, NADPH-dependent	PF08240	3.4e-07	Alcohol dehydrogenase GroES-like domain
FH232	FH232_00061	hypothetical protein	NA	NA	NA
FH232	FH232_00068	hypothetical protein	NA	NA	NA
FH232	FH232_00075	hypothetical protein	TIGR04141	1.5e-87	TIGR04141: sporadically distributed protein, TIGR04141 family
FH232	FH232_00076	hypothetical protein	NA	NA	NA
FH232	FH232_00138	hypothetical protein	NA	NA	NA
FH232	FH232_00147	hypothetical protein	NA	NA	NA
FH232	FH232_00163	hypothetical protein	PF13407	3e-24	Periplasmic binding protein domain
FH232	FH232_00166	Acetate operon repressor	PF01614	6.8e-22	Bacterial transcriptional regulator
FH232	FH232_00176	hypothetical protein	NA	NA	NA
FH232	FH232_00181	hypothetical protein	NA	NA	NA
FH232	FH232_00182	Elongation factor P	PF09285	2.2e-24	Elongation factor P, C-terminal
FH232	FH232_00225	hypothetical protein	NA	NA	NA
FH232	FH232_00226	Glycosyl transferase family 8	NA	NA	NA
FH232	FH232_00227	Major Facilitator Superfamily protein	PF07690	4.1e-13	Major Facilitator Superfamily
FH232	FH232_00234	Multidrug export protein EmrB	PF07690	1.2e-36	Major Facilitator Superfamily
FH232	FH232_00237	Secreted chorismate mutase precursor	TIGR01806	9.7e-34	CM_mono2: putative chorismate mutase
FH232	FH232_00242	Putative fluoride ion transporter CrcB	PF02537	2e-21	CrcB-like protein, Camphor Resistance (CrcB)
FH232	FH232_00245	DNA-binding transcriptional activator UhpA	PF00196	3.6e-09	Bacterial regulatory proteins, luxR family
FH232	FH232_00268	outer membrane-specific lipoprotein transporter subunit LolE	PF02687	2e-15	FtsX-like permease family
FH232	FH232_00269	hypothetical protein	NA	NA	NA
FH232	FH232_00305	hypothetical protein	NA	NA	NA
FH232	FH232_00306	hypothetical protein	NA	NA	NA
FH232	FH232_00310	hypothetical protein	NA	NA	NA
FH232	FH232_00319	Putrescine aminotransferase	PF00202	1.4e-34	Aminotransferase class-III
FH232	FH232_00327	hypothetical protein	NA	NA	NA
FH232	FH232_00334	hypothetical protein	NA	NA	NA
FH232	FH232_00336	hypothetical protein	NA	NA	NA
FH232	FH232_00337	hypothetical protein	NA	NA	NA
FH232	FH232_00339	hypothetical protein	PF00082	4.4e-13	Subtilase family
FH232	FH232_00340	ATP-dependent zinc metalloprotease FtsH	PF00004	7.4e-25	ATPase family associated with various cellular activities (AAA)
FH232	FH232_00341	hypothetical protein	NA	NA	NA
FH232	FH232_00342	hypothetical protein	NA	NA	NA
FH232	FH232_00360	hypothetical protein	NA	NA	NA
FH232	FH232_00376	hypothetical protein	NA	NA	NA
FH232	FH232_00390	EamA-like transporter family protein	PF00892	2.9e-09	EamA-like transporter family
FH232	FH232_00405	hypothetical protein	NA	NA	NA
FH232	FH232_00421	Acetolactate synthase isozyme 2 large subunit	PF02775	1.2e-15	Thiamine pyrophosphate enzyme, C-terminal TPP binding domain
FH232	FH232_00422	4-hydroxy-2-oxovalerate aldolase	PF00682	3e-32	HMGL-like
FH232	FH232_00423	Phosphonopyruvate hydrolase	PF13714	3.8e-61	Phosphoenolpyruvate phosphomutase
FH232	FH232_00424	hypothetical protein	NA	NA	NA
FH232	FH232_00425	hypothetical protein	PF01894	1.2e-15	Uncharacterised protein family UPF0047
FH232	FH232_00426	Soluble hydrogenase 42 kDa subunit	PF00266	1.9e-35	Aminotransferase class-V
FH232	FH232_00427	Glutaredoxin	PF00462	3.5e-11	Glutaredoxin
FH232	FH232_00428	phosphodiesterase	PF12850	3.1e-14	Calcineurin-like phosphoesterase superfamily domain
FH232	FH232_00429	Alanine-anticapsin ligase BacD	PF02786	8.2e-10	Carbamoyl-phosphate synthase L chain, ATP binding domain
FH232	FH232_00430	Alanine-anticapsin ligase BacD	PF13535	9.4e-16	ATP-grasp domain
FH232	FH232_00431	L-galactonate transporter	PF07690	5.8e-22	Major Facilitator Superfamily
FH232	FH232_00432	argininosuccinate lyase	NA	NA	NA
FH232	FH232_00437	hypothetical protein	PF14525	5.6e-07	AraC-binding-like domain
FH232	FH232_00475	hypothetical protein	NA	NA	NA
FH232	FH232_00490	hypothetical protein	NA	NA	NA
FH232	FH232_00491	hypothetical protein	NA	NA	NA
FH232	FH232_00494	hypothetical protein	NA	NA	NA
FH232	FH232_00497	hypothetical protein	NA	NA	NA
FH232	FH232_00555	hypothetical protein	PF02775	8.4e-17	Thiamine pyrophosphate enzyme, C-terminal TPP binding domain
FH232	FH232_00556	ATP-dependent dethiobiotin synthetase BioD	NA	NA	NA
FH232	FH232_00557	Methanesulfonate monooxygenase	PF00296	2.6e-69	Luciferase-like monooxygenase
FH232	FH232_00558	Ornithine carbamoyltransferase 1, phaseolotoxin-sensitive	PF00185	1.8e-31	Aspartate/ornithine carbamoyltransferase, Asp/Orn binding domain
FH232	FH232_00559	Phosphonopyruvate hydrolase	NA	NA	NA
FH232	FH232_00560	argininosuccinate lyase	PF13535	8.7e-12	ATP-grasp domain
FH232	FH232_00561	hypothetical protein	PF13480	1.3e-07	Acetyltransferase (GNAT) domain
FH232	FH232_00580	High-affinity branched-chain amino acid transport system permease protein LivH	PF02653	1.2e-39	Branched-chain amino acid transport system / permease component
FH232	FH232_00593	ATP-dependent DNA helicase UvrD1	PF13361	1.8e-09	UvrD-like helicase C-terminal domain
FH232	FH232_00634	hypothetical protein	NA	NA	NA
FH232	FH232_00661	hypothetical protein	PF11228	2.7e-21	Protein of unknown function (DUF3027)
FH232	FH232_00687	hypothetical protein	NA	NA	NA
FH232	FH232_00708	hypothetical protein	NA	NA	NA
FH232	FH232_00709	hypothetical protein	NA	NA	NA
FH232	FH232_00710	hypothetical protein	NA	NA	NA
FH232	FH232_00719	hypothetical protein	NA	NA	NA
FH232	FH232_00729	hypothetical protein	NA	NA	NA
FH232	FH232_00749	UDP-3-O-[3-hydroxymyristoyl] glucosamine N-acyltransferase	PF00132	1e-06	Bacterial transferase hexapeptide (six repeats)
FH232	FH232_00805	hypothetical protein	NA	NA	NA
FH232	FH232_00806	enterobactin exporter EntS	PF07690	1e-09	Major Facilitator Superfamily
FH232	FH232_00817	hypothetical protein	NA	NA	NA
FH232	FH232_00819	hypothetical protein	NA	NA	NA
FH232	FH232_00820	hypothetical protein	NA	NA	NA
FH232	FH232_00877	hypothetical protein	NA	NA	NA
FH232	FH232_00885	hypothetical protein	NA	NA	NA
FH232	FH232_00961	Lipoamide acyltransferase component of branched-chain alpha-keto acid dehydrogenase complex	PF00364	3e-13	Biotin-requiring enzyme
FH232	FH232_00962	hypothetical protein	NA	NA	NA
FH232	FH232_00963	hypothetical protein	PF08843	5.9e-29	Nucleotidyl transferase AbiEii toxin, Type IV TA system
FH232	FH232_00965	hypothetical protein	PF13359	7.5e-07	DDE superfamily endonuclease
FH232	FH232_01114	hypothetical protein	PF13239	4.9e-06	2TM domain
FH232	FH232_01194	hypothetical protein	NA	NA	NA
FH232	FH232_01207	Monomeric sarcosine oxidase	PF01266	1.7e-33	FAD dependent oxidoreductase
FH232	FH232_01217	DNA-binding transcriptional repressor PuuR	PF07883	1.2e-14	Cupin domain
FH232	FH232_01235	dihydroorotase	NA	NA	NA
FH232	FH232_01236	hypothetical protein	NA	NA	NA
FH232	FH232_01237	hypothetical protein	NA	NA	NA
FH232	FH232_01267	Matrixin	PF00413	8.4e-09	Matrixin
FH232	FH232_01313	enterobactin exporter EntS	PF07690	8.5e-21	Major Facilitator Superfamily
FH232	FH232_01314	hypothetical protein	NA	NA	NA
FH232	FH232_01367	Sensor histidine kinase DesK	PF07730	5e-14	Histidine kinase
FH232	FH232_01368	ABC-2 family transporter protein	PF01061	2.5e-14	ABC-2 type transporter
FH232	FH232_01374	hypothetical protein	NA	NA	NA
FH232	FH232_01375	hypothetical protein	PF13575	3e-09	Domain of unknown function (DUF4135)
FH232	FH232_01380	Zinc metalloprotease Rip1	PF13180	2.5e-07	PDZ domain
FH232	FH232_01394	Multidrug resistance protein MdtK	PF01554	4.8e-23	MatE
FH232	FH232_01504	hypothetical protein	NA	NA	NA
FH232	FH232_01510	hypothetical protein	NA	NA	NA
FH232	FH232_01517	hypothetical protein	PF14436	4.9e-11	Bacterial EndoU nuclease
FH232	FH232_01558	Aminodeoxychorismate synthase component 2	PF00117	5.8e-32	Glutamine amidotransferase class-I
FH232	FH232_01564	hypothetical protein	PF00109	3.6e-05	Beta-ketoacyl synthase, N-terminal domain
FH232	FH232_01566	hypothetical protein	NA	NA	NA
FH232	FH232_01567	acyl carrier protein	PF00550	3.9e-09	Phosphopantetheine attachment site
FH232	FH232_01570	Phosphoheptose isomerase	PF13580	9.9e-21	SIS domain
FH232	FH232_01571	Phthiodiolone/phenolphthiodiolone dimycocerosates ketoreductase	TIGR03856	1.2e-92	F420_MSMEG_2906: probable F420-dependent oxidoreductase, MSMEG_2906 family
FH232	FH232_01582	3-oxoacyl-[acyl-carrier-protein] synthase 2	PF02801	8.9e-26	Beta-ketoacyl synthase, C-terminal domain
FH232	FH232_01585	Histidine phosphatase superfamily (branch 1)	PF00300	2.1e-16	Histidine phosphatase superfamily (branch 1)
FH232	FH232_01617	hypothetical protein	NA	NA	NA
FH232	FH232_01619	hypothetical protein	NA	NA	NA
FH232	FH232_01621	hypothetical protein	NA	NA	NA
FH232	FH232_01638	Homocysteine S-methyltransferase	PF02574	2.7e-06	Homocysteine S-methyltransferase
FH232	FH232_01686	hypothetical protein	NA	NA	NA
FH232	FH232_01688	Spore coat protein SA	PF00534	1.1e-19	Glycosyl transferases group 1
FH232	FH232_01700	Threonine synthase	PF00291	8.8e-16	Pyridoxal-phosphate dependent enzyme
FH232	FH232_01702	Diaminopimelate decarboxylase	PF00278	3.2e-08	Pyridoxal-dependent decarboxylase, C-terminal sheet domain
FH232	FH232_01746	hypothetical protein	NA	NA	NA
FH232	FH232_01780	hypothetical protein	NA	NA	NA
FH232	FH232_01827	hypothetical protein	NA	NA	NA
FH232	FH232_01829	hypothetical protein	NA	NA	NA
FH232	FH232_01830	hypothetical protein	NA	NA	NA
FH232	FH232_01968	hypothetical protein	NA	NA	NA
FH232	FH232_01976	hypothetical protein	NA	NA	NA
FH232	FH232_01977	hypothetical protein	NA	NA	NA
FH232	FH232_01978	hypothetical protein	NA	NA	NA
FH232	FH232_01983	hypothetical protein	NA	NA	NA
FH232	FH232_01984	Transcriptional repressor SdpR	PF12840	1.9e-12	Helix-turn-helix domain
FH232	FH232_01986	hypothetical protein	NA	NA	NA
FH232	FH232_01987	hypothetical protein	NA	NA	NA
FH232	FH232_01988	hypothetical protein	NA	NA	NA
FH232	FH232_01989	hypothetical protein	NA	NA	NA
FH232	FH232_01990	DNA translocase FtsK	PF01580	7.5e-13	FtsK/SpoIIIE family
FH232	FH232_01995	Putative prophage phiRv2 integrase	PF00589	2.6e-28	Phage integrase family
FH232	FH232_01996	FRG domain protein	PF08867	4.3e-17	FRG domain
FH232	FH232_02034	hypothetical protein	NA	NA	NA
FH232	FH232_02037	hypothetical protein	NA	NA	NA
FH232	FH232_02039	hypothetical protein	NA	NA	NA
FH232	FH232_02117	hypothetical protein	NA	NA	NA
FH232	FH232_02118	hypothetical protein	NA	NA	NA
FH232	FH232_02137	Cellulose synthase catalytic subunit [UDP-forming]	PF13641	2.4e-22	Glycosyltransferase like family 2
FH232	FH232_02139	Oxygen sensor histidine kinase NreB	PF07730	9.5e-09	Histidine kinase
FH232	FH232_02140	hypothetical protein	NA	NA	NA
FH232	FH232_02141	Macrolide export ATP-binding/permease protein MacB	PF00005	4.3e-06	ABC transporter
FH232	FH232_02143	hypothetical protein	NA	NA	NA
FH232	FH232_02144	P-aminobenzoate N-oxygenase AurF	PF11583	8.9e-29	P-aminobenzoate N-oxygenase AurF
FH232	FH232_02145	Phosphinothricin N-acetyltransferase	PF13420	1.9e-15	Acetyltransferase (GNAT) domain
FH232	FH232_02146	hypothetical protein	NA	NA	NA
FH232	FH232_02147	hypothetical protein	NA	NA	NA
FH232	FH232_02148	AIG2-like family protein	PF06094	2.1e-09	Gamma-glutamyl cyclotransferase, AIG2-like
FH232	FH232_02152	Bacitracin export ATP-binding protein BceA	PF00005	7.5e-11	ABC transporter
FH232	FH232_02155	hypothetical protein	NA	NA	NA
FH232	FH232_02185	hypothetical protein	NA	NA	NA
FH232	FH232_02202	hypothetical protein	NA	NA	NA
FH232	FH232_02207	hypothetical protein	PF01844	1e-05	HNH endonuclease
FH232	FH232_02210	hypothetical protein	NA	NA	NA
FH232	FH232_02248	hypothetical protein	NA	NA	NA
FH232	FH232_02255	hypothetical protein	NA	NA	NA
FH232	FH232_02278	hypothetical protein	NA	NA	NA
FH232	FH232_02279	hypothetical protein	NA	NA	NA
FH232	FH232_02286	hypothetical protein	NA	NA	NA
FH232	FH232_02342	hypothetical protein	NA	NA	NA
FH232	FH232_02347	CRISPR-associated nuclease/helicase Cas3	PF00270	4.3e-07	DEAD/DEAH box helicase
FH232	FH232_02348	CRISPR-associated protein CasA/Cse1	PF09481	6.4e-103	CRISPR-associated protein Cse1 (CRISPR_cse1)
FH232	FH232_02349	CRISPR-associated protein Cse2 (CRISPR_cse2)	PF09485	1.4e-32	CRISPR-associated protein Cse2 (CRISPR_cse2)
FH232	FH232_02350	CRISPR system Cascade subunit CasC	PF09344	5.7e-122	CT1975-like protein
FH232	FH232_02352	CRISPR-associated endoribonuclease Cse3	PF08798	7.3e-56	CRISPR associated protein
FH232	FH232_02353	CRISPR-associated endonuclease Cas1	PF01867	1.1e-07	CRISPR associated protein Cas1
FH232	FH232_02354	CRISPR-associated endoribonuclease Cas2	PF09707	2.7e-31	CRISPR-associated protein (Cas_Cas2CT1978)

## Sheet: Data set S1G
Data set S1G: Unique spacers of R. toxicus.
start	end	strand	representative	quality	protospacer	spacer	pos_A1	pos_A2	pos_B	pos_C
29	61	plus	FH128_spacer89	other	TTTTTCAGGATTTTTGTGATAAGTCTACAATAT	TATTGTAGATGTTCTTACAAAAATCCTGAAAAA	A1_spacer85	A2_spacer89	B_spacer68	----------
92	60	minus	FH128_spacer65	priming	TTTACAAAAGTTTTGAAAGTTTTTTTCCAAAAT	TATTTTGGGAAAAACTTTCAAAACTTTTGTAAA	A1_spacer61	A2_spacer65	B_spacer43	----------
534	566	plus	FH128_spacer4	stable	ACCATCGACTCGGCGTCATAGATGAGCCTGGAG	CTCCCGGCTCATATATGACGTAGCGTCGGTGGT	----------	A2_spacer4	----------	----------
731	698	minus	FH128_spacer16	stable	TTATGCAATTGTTGAACCGGAAGATGATGTTATC	GATAGTGTTATCTTTCGGTTCAACAATAGCAAAA	A1_spacer12	A2_spacer16	----------	----------
1060	1028	minus	FH128_spacer69	other	CATGTCCTTATCGGACGTAATTCGACATTCAAA	CTTAAAGGTGCCGTTACGCCCAATAAGGACGTG	A1_spacer65	A2_spacer69	B_spacer46	----------
1100	1068	minus	FH100_spacer117	other	GCACCCGAGCAAAAAGCTGACGGTCGCCACCAC	GTGGTGACCGCGGTCAGCTGCTTACTTGGGTGC	----------	----------	----------	C_spacer117
1147	1179	plus	FH100_spacer35	other	TATTTCTTGGGTCTAGGAGTAGCGCTTCTACGG	CCGTAGATGCCCTGCTGTTAGATCCCCGGAACG	----------	----------	----------	C_spacer35
1455	1423	minus	FH128_spacer14	priming	CTTTATATCCCATTCTTGACGGGCTTAAAGCAC	CCCGCCCATTATCGCCACGAATGGCATCTAAAG	A1_spacer10	A2_spacer14	----------	----------
1464	1432	minus	FH128_spacer52	priming	ACCGTGACCCTTTATATCCCATTCTTGACGGGC	GCCCATCTAGAATGGGATATAAAGGGTCTCGTT	A1_spacer48	A2_spacer52	B_spacer30	----------
1539	1571	plus	FH100_spacer55	hq	GCCGGATCGGTCTGATATGTGATCGGGTAAAAG	CTTTTACCCGCTCACATATCAGACCGATCCGGC	----------	----------	----------	C_spacer55
1677	1645	minus	FH128_spacer97	priming	TGAAACTTGCTCGACTCGCCTCTTCACCTGACC	CACTAGGTGAAGTACCGATTCGAGACACCAGCA	A1_spacer93	A2_spacer97	B_spacer76	----------
1708	1740	plus	FH128_spacer96	priming	GTGTCACATCAGTGAGGAGAATAGCGGACCAGA	TTTGGTCCGCTATTCTCCTCACTGATGTGACAC	A1_spacer92	A2_spacer96	B_spacer75	----------
1840	1808	minus	FH100_spacer93	perfect	GATATGGGAAGTATTCTCAAAGAAGCCGAAGAG	CTCTTCGGCTTCTTTGAGAATACTTCCCATATC	----------	----------	----------	C_spacer93
1943	1911	minus	FH128_spacer66	other	CGTAAGTTAATTAAAAGGGACGGTCAGGGGGGC	GCCCCCTTGGCCATCCCTTTTAATCAGCTTGCG	A1_spacer62	A2_spacer66	----------	----------
2039	2071	plus	FH100_spacer96	stable	AGATGGTTGCATTAGTCATAATTGTGGTCCTTT	TAAGGACCACAATAATGTCTAAATATAAAGTTT	----------	----------	----------	C_spacer96
2517	2549	plus	FH100_spacer40	hq	CACCGGCGTTGGCGATAGCAATCTGAAACGTAA	TCACGTTTCAGATTGCTATCGCCAACGCCGGTG	----------	----------	----------	C_spacer40
2658	2691	plus	FH100_spacer27	hq	CGACGCTATCACGTGCTCCGCGAAGGGCCGCGTA	TACGCCGCCCTTCGCGGAGCACGTGATAGCGTCG	----------	----------	----------	C_spacer27
2826	2858	plus	FH128_spacer88	other	TGCGGCCACCTGGTCTGCGACTTGAAGAAGATA	TACCTGCTCAAGATAGCAGACCAGGTGGCCGCA	A1_spacer84	A2_spacer88	B_spacer67	----------
3281	3249	minus	FH128_spacer44	hq	TTGGATACGTTTGGTGAGATGACTACCGCAGAG	CTCTGCGGTAGTCATCTCACCAAACGTATCCAA	A1_spacer40	A2_spacer44	B_spacer22	----------
3327	3294	minus	FH128_spacer36	priming	TCCTGACGTCCTGTCGGATGAAGCCGTCGAATCC	GGATTCGACGGCTTCATCCGACAGAACGTCAGGA	A1_spacer32	A2_spacer36	B_spacer14	----------
3450	3417	minus	FH128_spacer27	other	ATCGTGCGAAGGTGAACCCCTATTCGCTGAAGAA	TTCTTCAGCGAAGAGAGGTTCACCTTCGCATGAG	A1_spacer23	A2_spacer27	----------	----------
3637	3605	minus	FH128_spacer84	other	TCCCGGACGGTTCACCGCTTCTCGCGGCACTAC	GTAGTGCCGCGAGAAGCGGTGACCCGGGCGGGA	A1_spacer80	A2_spacer84	B_spacer63	----------
4308	4275	minus	FH128_spacer42	other	CGCCATGACCACCACTACCGCCGCCATTGTCGAC	GTCGACAATGTCGGCGTTGGTGGTCATGGTGGTC	A1_spacer38	A2_spacer42	B_spacer20	----------
4444	4476	plus	FH100_spacer70	hq	GTAAAAATCCTCGATGGCGGTGGTTTTCTCATC	GATGAGACAACCACCGCCATCGAGGATTTTTAC	----------	----------	----------	C_spacer70
4777	4745	minus	FH100_spacer97	priming	CGAAATCGAGATCGCTTTAGTAAACCTCAGCAA	TTGCTGAGGTTCACTAACGCGATCTCGATTTCT	----------	----------	----------	C_spacer97
4992	5024	plus	FH100_spacer5	priming	GCGGGAGGGCTTCATCGGTGCGAGTGTAGTCTA	TAGATTACACTCGCACCGATGAAGCGCTCCCGC	----------	----------	----------	C_spacer5
5092	5124	plus	FH137_spacer123	other	TTCGCCGGCTTCGAGGATCAGATCCATGGTGGC	GAAACCATCGACCTAATCCTAGAGGCAGGCGAG	----------	----------	B_spacer123	----------
5241	5273	plus	FH128_spacer20	hq	GCACACTGCCTACAGTAGCGATTCTCACCAGAT	ATCTGGTGAGAATCGCTACTGTAGACAGTGCGC	A1_spacer16	A2_spacer20	----------	----------
5468	5500	plus	FH128_spacer106	hq	CCAGGCCACGATGCGGTGAACGCGTAGTGCGTG	CACGCACTTCGTGTGCACCGCATAGTGGCCTGG	A1_spacer102	A2_spacer106	B_spacer85	----------
5697	5665	minus	FH128_spacer11	priming	TGTCCAGCCACAGCGTCGAGGTCTGGCTACCGG	TCGGTAGCCAGACCTCGACGCTGTGGCTGGACA	A1_spacer7	A2_spacer11	----------	----------
5726	5758	plus	FH100_spacer58	priming	GGGCTAGTAGGCGCTAGGTGCATTTACTTCTTC	GCAGAAGTAAATGCACCCCCCGCCTACTAGCCC	----------	----------	----------	C_spacer58
5835	5803	minus	FH100_spacer20	hq	TCATGAGATGGAGAGGCGACCGCGGCAAGCGAA	TTCGTTTGCCGCGGTCGCCTCTCCATCTCATGA	----------	----------	----------	C_spacer20
6019	6051	plus	FH100_spacer28	priming	CAAACAGCTGTGCGGCAGTATCGTCGTCATTTA	TCAATGACGACGACGCAGCAGCAAAACTCATCA	----------	----------	----------	C_spacer28
6120	6088	minus	FH100_spacer123	hq	CCGAACTAGATAAATATAATCCCGACATGATCG	CGATCATGTCGGGATTATATTTATCAAGTTCTG	----------	----------	----------	C_spacer123
6339	6371	plus	FH128_spacer28	priming	GCGGCGATGGCCATTTGTCTTAGGAGCATTGTT	AAGTATGCTCCTCCGTCAAATCGGCCTCAGCGC	A1_spacer24	A2_spacer28	B_spacer6	----------
6850	6817	minus	FH128_spacer9	other	CCCGAGGACTTCTACACACCCCGACACGAGGTAA	TGATTTCGTGTTTGGGTGTGTAGAAGTCGGTTGG	A1_spacer5	A2_spacer9	----------	----------
7004	6972	minus	FH128_spacer110	other	AACTTAACTAGAAGAGAACTTAACTAGAACCGC	TCGGTTCTTGTTGAGATGTCTTCTCAACAGTGG	A1_spacer106	A2_spacer110	B_spacer89	----------
7010	7044	plus	FH100_spacer54	priming	CAGGACGCTCAGGTTCTGCTCAGGTCGAAAAAAGT	ACATCTACAAACCCGAGCAGAACCTGGGCACCCTG	----------	----------	----------	C_spacer54
7430	7462	plus	FH100_spacer71	priming	GCTTTTTTGGGAAAGGCCGACCAGAAACGCTCA	GGATGGAAACTCGTCAACCGTTCCCACATAAGC	----------	----------	----------	C_spacer71
7672	7640	minus	FH128_spacer51	priming	GGTAGGGGGACGGGACTACTACTACATCCCATC	GACGGGATGTAGTAGTAGTCCCGTCCCCCTACC	A1_spacer47	A2_spacer51	B_spacer29	----------
7718	7686	minus	FH100_spacer76	priming	ACATAGCCGAGAACATCTCTGATGCTTACGGGG	CTCCGTAAGCATCAGAGATATTCTCGGCTATGC	----------	----------	----------	C_spacer76
8315	8282	minus	FH100_spacer77	stable	GGCAGAAATCGTTGTAGGCGCCCGGTGTGGCGGT	ACCGCCATGCCGGGCGCCTGGAACGATTTCTGTC	----------	----------	----------	C_spacer77
8359	8326	minus	FH100_spacer39	hq	CCCATATAGATCCGTACAGGTAGGCATTTTCGTG	CACGAAAATGCCTACCTGTACGGATCTATATGGG	----------	----------	----------	C_spacer39
8491	8459	minus	FH128_spacer43	priming	GAAAACACGAGGGTGCAGCGTGACGGGAAAGGT	CCCCTTCCCGTCACGCTGCACCCTCGTGTTTTC	A1_spacer39	A2_spacer43	B_spacer21	----------
8496	8528	plus	FH128_spacer31	other	GTGTATTCGTGACCGTTTTTACAATGAGTTTTC	CAAAACCGAGTGCATCAACGGTCACCCGTTCGA	A1_spacer27	A2_spacer31	B_spacer9	----------
8694	8662	minus	FH100_spacer124	hq	GTATGCAGAGGAAATGTCGTGCTTGTGAAAAGA	TCTTTTCACAAGCGCGACATTTCTTCTGCATAC	----------	----------	----------	C_spacer124
8753	8786	plus	FH100_spacer122	priming	GCAGTGGGTTTTCTTCGATTGGCCATTAACGGTA	TGCTATTAACGCACAATCCAAGAAAACCCACTGC	----------	----------	----------	C_spacer122
8759	8791	plus	FH137_spacer120	other	GGTTTTCTTCGATTGGCCATTAACGGTATTTAA	CCCAATACTATTAATGCGCAATCCAAGAAAACG	----------	----------	B_spacer120	----------
8870	8903	plus	FH100_spacer30	hq	CCTGAAGGATTTTCTCGTACTCGTCGTCGACGGT	ACCGTCGACGACGAGTACGAGAAAATCCTTCAGG	----------	----------	----------	C_spacer30
8870	8902	plus	FH100_spacer60	hq	CCTGAAGGATTTTCTCGTACTCGTCGTCGACGG	CCCTCGACGACGAGTACGAGAAAATCCTTCAGG	----------	----------	----------	C_spacer60
8882	8850	minus	FH128_spacer117	perfect	AAAATCCTTCAGGAAGAAAAGGACATCAAGCCG	CGGCTTGATGTCCTTTTCTTCCTGAAGGATTTT	A1_spacer113	A2_spacer117	B_spacer97	----------
9214	9247	plus	FH128_spacer85	priming	TTCGGGGTGATCCCGAGTCTTGTTCGGGCTTTGG	GTAAAGCCCGAACAAGACTCGGGATCACCCCGAA	A1_spacer81	A2_spacer85	B_spacer64	----------
9298	9266	minus	FH100_spacer139	other	CCCACCTCGTCGGAGGCGGCATCTTTGCTGGCA	GCTCCGCAAGCAGGTCGCCGCCGACGACAAGGA	A1_spacer145	A2_spacer149	B_spacer131	C_spacer139
9315	9347	plus	FH100_spacer112	other	GCACTGTTCGATTACTGGGCAGCGTCTGCATAC	GTTTGCAGGCGCTGCCCAGTAATCGATCAGTGC	----------	----------	----------	C_spacer112
9341	9309	minus	FH100_spacer10	priming	AGACGCTGCCCAGTAATCGAACAGTGCGGGCAG	CTCCCCGCACTGATCGATTACTGGGCAGCGCCT	----------	----------	----------	C_spacer10
9341	9309	minus	FH137_spacer1	other	AGACGCTGCCCAGTAATCGAACAGTGCGGGCAG	CTCTGCGCACTGGGCCATTACTGGGCAGCGTCT	----------	----------	B_spacer1	----------
9422	9390	minus	FH128_spacer115	priming	GAGTGCGCCAAACCCGAAGTAGACCCCGAGATC	CAGTTCGGGGTCTATCTCAGGCTTTGCGCACTC	A1_spacer111	A2_spacer115	B_spacer95	----------
10138	10106	minus	FH137_spacer3	priming	AACGCACCCAAAACCAGGCGACCCAACCAAATG	CATCTGGTTGGGTCGCCTGGTTTTGGGCGCGTT	----------	----------	B_spacer3	----------
10294	10326	plus	FH128_spacer71	hq	AAATGGGTCATCCTTATGATGAGGCTAATACGA	TTGTATTAGCCTCATCATAAGGATGACCCATTT	A1_spacer67	A2_spacer71	B_spacer50	----------
10408	10376	minus	FH100_spacer95	priming	AGTGCAGTACGCGGCCTTGTATGCCGCTTGTGC	GCACAAGCGCCACACTAGGCCGCGTACTGGACC	----------	----------	----------	C_spacer95
10541	10574	plus	FH100_spacer69	priming	CCGCAGGGGCGGCGGTGAGGGGTCGATTATGAGG	CCTCATAATCGACCCCTCCGCGCCACCCCTGCGG	----------	----------	----------	C_spacer69
10618	10586	minus	FH100_spacer132	other	ACCACCGGACGGAGCGCCATACGACGACTCCCC	GGGCCGTCGTCGCATGGCGAATCGTCCGGTGGT	----------	----------	----------	C_spacer132
10786	10754	minus	FH100_spacer125	other	CTCAACGGAGGCGTCGGCAGTCTCCACGAAAGA	TCTTTCGTGGTCGTTGCCGACGCCTCCGCTGAG	----------	----------	----------	C_spacer125
10786	10754	minus	FH128_spacer127	hq	CTCAACGGAGGCGTCGGCAGTCTCCACGAAAGA	TCTTTCGTGGAGGTTGCCGACGCTTCCGTTGAG	A1_spacer123	A2_spacer127	B_spacer107	----------
11005	11037	plus	FH100_spacer82	priming	AGGTCGTCGATCTGATGATGGAATCTTTCGCGA	CCGCAAGCGCTTCCATCATCAGATCGACGACCT	----------	----------	----------	C_spacer82
11005	11037	plus	FH128_spacer93	priming	AGGTCGTCGATCTGATGATGGAATCTTTCGCGA	CCGCAAGCGCTTCCACCATCAGATCGGCTACCT	A1_spacer89	A2_spacer93	B_spacer72	----------
11158	11190	plus	FH128_spacer146	other	TTTTGTCTACGGATAGGTTCGCGGCGCTTGACA	CATCGAGAGCCGCGAACGCGTCCTTCGACAAAA	A1_spacer142	A2_spacer146	B_spacer128	----------
11161	11129	minus	FH128_spacer75	stable	AAAAAGTCGAGATCGAATACAACATCAACAAGC	GCTCGTGGATGTGGTGTATGATATCGATTTTTT	A1_spacer71	A2_spacer75	B_spacer54	----------
11162	11194	plus	FH128_spacer60	other	GTCTACGGATAGGTTCGCGGCGCTTGACATTTA	TAAATATCGAGACCCGCGAACTTATCCTTCGAC	A1_spacer56	A2_spacer60	B_spacer38	----------
11251	11283	plus	FH100_spacer21	other	ATGTGATCTCCGGAGACGCTTCTCTTGCCGAGG	CTACGGGAACGGATGCGTCTCCGGATGGGTTCT	----------	----------	----------	C_spacer21
11956	11988	plus	FH100_spacer72	other	GTCGTCGCTGCTAAAAATGTCTGAGCTAGATAG	CTATCTAGCTCGGACATTCTCAAAAGCGACGAA	----------	----------	----------	C_spacer72
11976	12009	plus	FH128_spacer132	priming	CTGAGCTAGATAGTCATGAGTAGTGGCATGCGTC	GGGGCATGCCACTATTCTTGACTATCCAGCTCAG	A1_spacer128	A2_spacer132	B_spacer112	----------
12006	11973	minus	FH128_spacer10	hq	GCATGCCACTACTCATGACTATCTAGCTCAGACA	TGTCTGAGCTAGATAGCCATGAGTAGTGGCATGC	A1_spacer6	A2_spacer10	----------	----------
12194	12226	plus	FH128_spacer7	other	CGACCTATACAGTTCGATATATCGCTCGACGTC	GACGTCGAGCGACATGTCGAACTGTATAGGGCG	----------	A2_spacer7	----------	----------
12204	12236	plus	FH100_spacer41	priming	AGTTCGATATATCGCTCGACGTCTTGACCGCTA	TAGCAGTCAAGACGTCGAGCGATATATCGAACT	----------	----------	----------	C_spacer41
12243	12275	plus	FH100_spacer130	hq	CTCGTCACCGTCTGGATGTGTGATGACTAGATA	TATCTAGTCATCACACATCCAGACGGTGACAAG	----------	----------	----------	C_spacer130
12305	12337	plus	FH128_spacer135	other	CTGAGGTTGATTCAATTGTTGTGACCGCGAACG	CATTGGCTGCGACAACAATCGAGTCAATCTCAG	A1_spacer131	A2_spacer135	B_spacer115	----------
12368	12336	minus	FH100_spacer137	priming	CCACCCAAGTCGTACGGGCCATACCCTTCCGCG	CCTCGAAGGCTACGGGCCGTACAACGTTGGAGC	----------	----------	----------	C_spacer137
12444	12412	minus	FH100_spacer24	priming	CGCCGCATAAAACTGACCAATCGTCGCCTCGAC	ATTGATGCGCCGATTAGTCTGGCTTCTCCGCCG	----------	----------	----------	C_spacer24
12866	12834	minus	FH100_spacer126	priming	ACCAGTTCCTCAACTTCACTGCGGTCGAAGCTG	CAGTTTCGACCGCAGCGAAGTTGAGGAACTGGT	----------	----------	----------	C_spacer126
13289	13257	minus	FH100_spacer53	priming	CACCCGATGGGCCCGCCCGTCAAGCGTTGTCCC	TGGTCAACCCATTTTCGGCGGGCCCATCAATGA	----------	----------	----------	C_spacer53
13299	13332	plus	FH100_spacer3	stable	TAGACATCAAGGAAGTAACAATCAAATGGATTGC	TCGATGTATTTGATTGGTTCTGCCTTGATGTATA	----------	----------	----------	C_spacer3
13451	13419	minus	FH128_spacer107	other	GCACCGACCGACCGACGGGGCATGTAATCAAGG	CCCTTAATATAGGCCCCGTCGGTCGGTCGGTGC	A1_spacer103	A2_spacer107	B_spacer86	----------
14013	14045	plus	FH100_spacer29	priming	CGAGAGACGAGGGCCGCTTTAGTTGCTGACGGG	CCCGTCAGCAACTAAAGCATCCCTCGTCTCTCG	----------	----------	----------	C_spacer29
14121	14088	minus	FH100_spacer18	perfect	CGCCTGGGGGTTCTCTCGTTGTGTGAGGATATTT	AAATATCCTCACACAACGAGAGAACCCCCAGGCG	----------	----------	----------	C_spacer18
14684	14652	minus	FH128_spacer142	other	CGTACCGCCGTTCTCTGGTAGTGATGGATGACC	GGTGATCCATCACTATCAGAAGACAGCTGTGCG	A1_spacer138	A2_spacer142	B_spacer124	----------
14832	14864	plus	FH100_spacer118	other	CGGTTGCTGGTGAGGTCCGTGAGGGTTCGTGGA	TCCATGAACCTTCACGGACCTCACCAGCAACAG	----------	----------	----------	C_spacer118
14910	14943	plus	FH100_spacer61	stable	TGCGTCCTGGCGGGAGGTCGTCGATTACTGTCAG	ATCAGAGTAATAGGCGCCCTCCCGATCGGATTAG	----------	----------	----------	C_spacer61
14965	14998	plus	FH100_spacer86	priming	TCGCTACCTTTTGGAGGCGTGTGTGGTGCCAGAT	GTCCGGCACCACACATGCCTCCAAAAGGTAGCGA	----------	----------	----------	C_spacer86
15030	15063	plus	FH128_spacer8	hq	GATGTTCTGGTTTTTGTGGATGCGGCGCTCGCTA	TAGCTAGCGCCGCATCCACAAAAACCAGAACATC	----------	A2_spacer8	----------	----------
15205	15173	minus	FH100_spacer131	priming	ACGACACTGTAGACAGAAACGCAACCCTAACCC	TGAATAGGGTTGCTTTTTCGCCCACAGTGTCGT	----------	----------	----------	C_spacer131
15303	15335	plus	FH100_spacer14	other	TGCTAGGGATTTTTCTGTGCAGCAGATTTCTTC	GAAGTGATCTGCTGCTGCGAAAAATCCCTATTA	----------	----------	----------	C_spacer14
15361	15394	plus	FH100_spacer23	priming	GTGAATAGGGCTCGGAAGGTTGAGGATGCTGCTG	CCATCGCATCCTCAACCTTCCGAGCCTTATCCAC	----------	----------	----------	C_spacer23
15709	15677	minus	FH137_spacer2	priming	GGTCCAATCTATGTATGGTGGTCGGGTGGTTGT	CTAACCAACCGACCACCATACATAGATTGGACC	----------	----------	B_spacer2	----------
15827	15859	plus	FH128_spacer3	priming	GCAAACATCCTAGACTCGCTTCTTAAAGCGACA	CGTTGCCTTAAGAAGCGAGTCTAGGATGTTTGC	----------	A2_spacer3	----------	----------
15864	15896	plus	FH100_spacer120	priming	GCGAATCTTTCGATAACCCGGCGGTCTCTGATG	CATCAGAGACCGCCGGGTTATCGAAAGATTCAC	----------	----------	----------	C_spacer120
15865	15832	minus	FH100_spacer8	other	GCTCAGTGTCGCTTTAAGAAGCGAGTCTAGGATG	CATCCTCAACTCGCTCCTGCGGGCCGCTCTCAGC	----------	----------	----------	C_spacer8
16171	16203	plus	FH128_spacer91	priming	ATCGTTGAACACGCCGAACAACTCATTGAAGAT	GTCTTCGATAAGATCTTCCGCATACTCGACGAT	A1_spacer87	A2_spacer91	B_spacer70	----------
16201	16169	minus	FH128_spacer13	perfect	CTTCAATGAGTTGTTCGGCGTGTTCAACGATTG	CAATCGTTGAACACGCCGAACAACTCATTGAAG	A1_spacer9	A2_spacer13	----------	----------
16349	16382	plus	FH100_spacer111	hq	TAGTTTTAAGTATTCCCCCCAGAGGCCCCGCCGG	CCGGCGGGACCTCTGGGGGGAATAATTAAAACTA	----------	----------	----------	C_spacer111
16573	16605	plus	FH128_spacer136	stable	GTGTGTCTGCTGTTGCGACTGCCGCATTTGTCA	CAACAAACGCGGCAGTAGCGACAGCAGACAAAC	A1_spacer132	A2_spacer136	B_spacer116	----------
16782	16814	plus	FH100_spacer43	hq	GGGCCGTAAACTACCCCCCGCTCGACGGCGGAA	TTCCACCGTCGAGCGGGGGGTAGTTTACGGCCC	----------	----------	----------	C_spacer43
16824	16792	minus	FH128_spacer6	other	TCCCTAGTAATTCCGCCGTCGAGCGGGGGGTAG	CTACCCCACGGACGACGGCGGAATTACTAGGGA	----------	A2_spacer6	----------	----------
17015	17047	plus	FH128_spacer131	other	GGACGCATACGCCTACATCGCGAAGGCTAAGGC	GCCTTAGCTTTTGCCAGGGCTGCGTATGCGTCC	A1_spacer127	A2_spacer131	B_spacer111	----------
17433	17401	minus	FH100_spacer136	hq	GTGAGTCATGACAGATTCTGCCATGGCTTTGAT	ATCAAGGCCATGGCAGAATCTGTCATGTCTCAC	----------	----------	----------	C_spacer136
17568	17601	plus	FH128_spacer55	hq	TAAGACGACAGCGGGTGACGCTTCCCCTGACGGA	TCCGTCAGGCGAAGCGTCGCCCGCTGTCGTCTTA	A1_spacer51	A2_spacer55	B_spacer33	----------
17701	17734	plus	FH128_spacer98	other	TTCGTGGTCGTAGAAAAGTCAAGTCCTCACCTTG	CAAGGTGAGGGCTCGATTTTTCTACGACAACGAA	A1_spacer94	A2_spacer98	B_spacer77	----------
17729	17696	minus	FH138_spacer2	perfect	TGAGGACTTGACTTTTCTACGACCACGAATTTCA	TGAAATTCGTGGTCGTAGAAAAGTCAAGTCCTCA	A1_spacer2	----------	----------	----------
17990	17958	minus	FH100_spacer51	priming	ACACCTGTAGGTTTTCTGGTTTGGATGGCCACG	CATGGCCATCCAAACACGTCGCCCTACAGGTAT	----------	----------	----------	C_spacer51
18131	18099	minus	FH128_spacer95	priming	CCAGCCAAATCGTCTGGAGCCTTCTCGCCGAAG	TTTTGGCGAGAAGGCTCCAGACGATTTGGCCGG	A1_spacer91	A2_spacer95	B_spacer74	----------
18699	18731	plus	FH100_spacer48	priming	TGATGAGGCTGCTGTCAGCGAGTGGGGTGAAGC	GCCTCACCCCACTCGCTGACAGCAGCCTCATCA	----------	----------	----------	C_spacer48
18791	18823	plus	FH128_spacer56	other	GTGCCGGTGCTCCTGCGGAGGTTCTTGCGGCCA	TAGCCGCGAGAACCTCGGCCGGTGCGCCCGCAC	A1_spacer52	A2_spacer56	B_spacer34	----------
19173	19141	minus	FH128_spacer15	priming	CCAATAAACCACCATTAACCAACCCATCCAATG	CACTGGATGGCCTTGTTAAGGGCGGCATTTTAG	A1_spacer11	A2_spacer15	----------	----------
19181	19214	plus	FH128_spacer130	other	TAAATTCGTGACTCATTTGGTGGCTCGGAAAATG	CATTTTCCGCGCCACCAAATGGGTTACGTATTTA	A1_spacer126	A2_spacer130	B_spacer110	----------
19231	19263	plus	FH100_spacer83	other	GTGGTGTCGCGGTGAGGGTGAGTATTGATGATG	CATCTTCCACCATCACCCTAACCGCCACACCCG	----------	----------	----------	C_spacer83
19323	19291	minus	FH100_spacer50	hq	AGTCGTCTCAGTATCAAACACCGCAATAAGACG	CGTCTTATTGCCGTCTTCGATACTGAGACGACT	----------	----------	----------	C_spacer50
19359	19393	plus	FH100_spacer135	priming	ATATGTAGGTGTGTTGGATCCTGACGGCGAGGTTA	TCACCTCACCATCCGGATCCAACACACCCACATCA	----------	----------	----------	C_spacer135
19420	19453	plus	FH100_spacer44	other	CCTGGGGTTCCTATTCCGGTTGCTGCTTCTCGTA	TACGCGACGCCGAAACGGGAATAGGGACACCCGG	----------	----------	----------	C_spacer44
19604	19572	minus	FH128_spacer139	priming	TCCCATACAAGTATTGTGAGGTCGTATGAGACA	TATCTCATACGACCTCACAATACTCGTATGGGA	A1_spacer135	A2_spacer139	B_spacer119	----------
19998	20030	plus	FH100_spacer42	other	AGGGGGTTTATTCTTTTAGCGAGCTTAGACTAC	GTAGTCTAAACCGCATAAAAGAATAAACCCCCT	----------	----------	----------	C_spacer42
20022	20055	plus	FH100_spacer85	hq	TTAGACTACTTTGACCCCGATATTGTCGGATGCG	CGCGTCCGACAATATCGGGGTCAAAGTAGTCTAA	----------	----------	----------	C_spacer85
20092	20060	minus	FH128_spacer23	priming	GCAACGCAGATAACGGCTATTTTACTTTAGCCG	CAGCTAAAGTGAAATAACCGTTATCAGCGTTAC	A1_spacer19	A2_spacer23	----------	----------
20131	20099	minus	FH100_spacer103	priming	CGACAGCACACGTCGGACCAGCACCGGTAACCA	TGGTTACGGGTGCCGTACCAACATGTGCTGTCG	----------	----------	----------	C_spacer103
20332	20364	plus	FH128_spacer82	other	ACTGACGACTGTACGCGTACCGCGATAAACCCA	CGGATTTTTCGCGGTACGTGTACAGTCGTCGGT	A1_spacer78	A2_spacer82	B_spacer61	----------
20436	20404	minus	FH128_spacer129	stable	GTGGAGTGCATCTGTGGGCGGAGGCCAAATTAC	GTAATCTGGCCGCCGCCTACGGAAGCGCTCCAG	A1_spacer125	A2_spacer129	B_spacer109	----------
20617	20585	minus	FH128_spacer94	priming	GGAATGCTTCCCGCAAATCGACGCTAAGCGCGC	GTGCGCTTAGCGTGGATTTGCGGGAAGCATTCC	A1_spacer90	A2_spacer94	B_spacer73	----------
20680	20712	plus	FH100_spacer31	other	ATACCAGCAGGCCCGGCGCTATCGCGGGTAAGG	CCTGACCCGTGATTCCGCTGGTCCTGCCGGTAT	----------	----------	----------	C_spacer31
20680	20648	minus	FH100_spacer64	other	TCGCTAACTCTGCGAATGCCGCCATTAACGCTA	TCGCGTTAATAGCGGCATTCGCGGAGTTAGCGA	----------	----------	----------	C_spacer64
20692	20724	plus	FH128_spacer141	other	CCGGCGCTATCGCGGGTAAGGTTAGTGGGAAGA	CCTTCCCACTAACCTCACCCGCGATAGTGCCGG	A1_spacer137	A2_spacer141	B_spacer122	----------
21273	21305	plus	FH100_spacer127	other	GTTGGTGCGCTTTTAAAGGTCGGGGGGGAGACA	TGTCGCGCCGCCGACCTTTAAAAGTGCACCAAC	----------	----------	----------	C_spacer127
21402	21370	minus	FH128_spacer79	stable	CTGCTGATCTTTGGGCTGGCCGCGTTGTGTTCG	GGAACACAACGCGGGGAGGCATCCTAAAGGTAG	A1_spacer75	A2_spacer79	B_spacer58	----------
21425	21393	minus	FH100_spacer81	hq	CACTGTGCTAGGTCGCACCGCTGCTGCTGATCT	AGATCAGCAGCAGCAGTGCGACCTAGCACGGTG	----------	----------	----------	C_spacer81
21805	21773	minus	FH128_spacer24	hq	TGGAGGCAGTGGACAGATACACAGTTGGATGAC	GTCATCCAGCTGTGTATCTGTCCACTGCCGCCA	A1_spacer20	A2_spacer24	----------	----------
21876	21908	plus	FH100_spacer84	other	TTCTCACGATACGAGGTATCGTGCTGGGCGCCA	CGGTTTCCAGTCCGATACCTCTTATCGGGAGAA	----------	----------	----------	C_spacer84
22023	22055	plus	FH128_spacer123	priming	TGCACCGTAGTCGGCGCAACCCCCGCGGCCGGA	TCCTGCCGCGGGGGTTGCGCCGACTACAGTGCA	A1_spacer119	A2_spacer123	B_spacer103	----------
22096	22064	minus	FH100_spacer121	other	TTCAAGTCCGTCAGATATGTGGAAATCTTTTTT	GAAATAAATCTCCACGTATCGGACTGATTTGAA	----------	----------	----------	C_spacer121
22235	22267	plus	FH100_spacer32	hq	ATTCACGATGTATTCACCGTGAATAATTCGAGC	GCTCGCATTATTCACGGTGAATACATCGTGAAT	----------	----------	----------	C_spacer32
22398	22430	plus	FH128_spacer81	priming	TCGGGATAATGCCTCGCCGCAACGACCGCGGCA	CGCTGCGGTCGTTGCGGCGCGGCATTATCCCGA	A1_spacer77	A2_spacer81	B_spacer60	----------
22416	22384	minus	FH100_spacer34	hq	CGGCGAGGCATTATCCCGAACCACTCGGTGAGC	GCTCACCGAGCGGCTCGGGATAATGCCTCGCCG	----------	----------	----------	C_spacer34
22416	22384	minus	FH128_spacer126	hq	CGGCGAGGCATTATCCCGAACCACTCGGTGAGC	GTTCACCGAGTGGTTCGGGATAATGCCTCGCCG	A1_spacer122	A2_spacer126	B_spacer106	----------
22439	22407	minus	FH128_spacer87	priming	AGAACCTAATGCCGCGGTCGTTGCGGCGAGGCA	TGCCGCGCCGCAACGACCGCGGCGTTAGGTTCT	A1_spacer83	A2_spacer87	B_spacer66	----------
22512	22544	plus	FH100_spacer110	other	ATATCGTGCACTTCTCCCCATTGTGCGTCCGCA	CGCCGACGCGCAATGGGGCGAAGTGCATGATAT	----------	----------	----------	C_spacer110
22581	22549	minus	FH100_spacer56	priming	ATGAGGGCTGGAGGGCCACCAACGGACAGGTAA	TCACCTGCCCATTGGTGGCCCTCCAGCCCTCAT	----------	----------	----------	C_spacer56
22678	22710	plus	FH128_spacer59	other	CAGCAAACCAGCCGCGGCCAATATGCACAGCAA	TAGCCGTGCGTATTGGCCGGGGGTGGTTCGCCG	A1_spacer55	A2_spacer59	B_spacer37	----------
22684	22716	plus	FH100_spacer7	other	ACCAGCCGCGGCCAATATGCACAGCAACGACAT	ATGTCGTTGCTGTGCATATTGGCCGCGGGTGGT	----------	----------	----------	C_spacer7
22930	22962	plus	FH138_spacer4	priming	TCCATTTCGCTCCACGCCAATCCGCACGCGACA	TGTCCCGCGCGGACTGGCGTGGAGCGAAATGGA	A1_spacer4	----------	----------	----------
22971	23003	plus	FH128_spacer92	hq	GTAGAAAAATCGAAGGTTTTAGTGGCCGTAGAG	CTCCACGGCCACTAAAACCTTCGATTTTTCTAC	A1_spacer88	A2_spacer92	B_spacer71	----------
23091	23059	minus	FH128_spacer121	other	TGTATGGTACTACACAGTATGCCAAGCTCCCGA	TAGGGAGCCTAGCGTATTGTGTAGTACCATAAA	A1_spacer117	A2_spacer121	B_spacer101	----------
23232	23200	minus	FH100_spacer80	priming	TCTCGCTCCCTGGCTGGGGTGGTGGGCAGGGTA	TGCCCTGCCCCCCACCCCAGCCAGGGAGCGAGA	----------	----------	----------	C_spacer80
23707	23739	plus	FH100_spacer33	other	TAAATGTCTTTATATACAGGCGACGGAAAGCGG	CTGCACGCTCGCTCCTGTATATAAAGGCCAGGA	----------	----------	----------	C_spacer33
23707	23739	plus	FH100_spacer46	other	TAAATGTCTTTATATACAGGCGACGGAAAGCGG	CCGCTTTCCAGCGCCTGTATATAAAGATATTTA	----------	----------	----------	C_spacer46
23707	23739	plus	FH128_spacer133	other	TAAATGTCTTTATATACAGGCGACGGAAAGCGG	TCGTTTCCCGGCCCCCGTATATAAAGATATTTT	A1_spacer129	A2_spacer133	B_spacer113	----------
23737	23705	minus	FH100_spacer2	other	GCTTTCCGTCGCCTGTATATAAAGACATTTATC	GATAAATGTCTTTATATACAGGCTCTAGGAAGC	----------	----------	----------	C_spacer2
23809	23776	minus	FH100_spacer65	perfect	TTATTACTCTCCGTGACCTTATCGCCGAGACGTT	AACGTCTCGGCGATAAGGTCACGGAGAGTAATAA	----------	----------	----------	C_spacer65
24035	24067	plus	FH100_spacer88	priming	CGACGCGCTCCCCAGCCAGCCAGGTAGCCATAA	TCATGGCTACCTGGCTGGCTGGGGAGCGCGTCG	----------	----------	----------	C_spacer88
24100	24068	minus	FH128_spacer32	hq	GTCGACACTCCGTATCTTAGAAAGAAGGGCTGA	TTAGCCCTTCTTTCTAAGATACGGAGTGTCGAC	A1_spacer28	A2_spacer32	B_spacer10	----------
24118	24085	minus	FH100_spacer38	hq	AAATTTCCCGGTGAAGTGGTCGACACTCCGTATC	GATACGGAGTGTCGACCACTTCGCCAGGAAATTT	----------	----------	----------	C_spacer38
24123	24091	minus	FH128_spacer61	other	TCCCCAAATTTCCCGGTGAAGTGGTCGACACTC	GAGTGTCGGCCACTTCGCCGGGGAATTTTGGGA	A1_spacer57	A2_spacer61	B_spacer39	----------
24509	24542	plus	FH128_spacer67	hq	TTCCAGACCGATATCGCGGAGATTGCCGCTAAAG	CTTTAGCGGCAATCTGCGCGATATTGGTCTGGAA	A1_spacer63	A2_spacer67	B_spacer44	----------
24510	24542	plus	FH128_spacer48	other	TCCAGACCGATATCGCGGAGATTGCCGCTAAAG	CTTTTCCGGCAATCTCCGCGATATTGGTCTGGA	A1_spacer44	A2_spacer48	B_spacer26	----------
24512	24480	minus	FH128_spacer143	other	GGAAGCTCTTATAGGCTCCCATCCTGAAATATC	CTAAGTTCGGGGTGGGAGCCTATAAGAACTTCC	A1_spacer139	A2_spacer143	B_spacer125	----------
24656	24624	minus	FH100_spacer73	stable	AGCAGCCCCAGCACCTGTCGGGGGCGAGAGTGC	GCACTCTCGCCCTCGACGGGTGTGGGGGTTACT	----------	----------	----------	C_spacer73
24848	24816	minus	FH128_spacer137	hq	TTTGCTGGGTATCGCTAAGAGCCCTGACGGCTA	TAGCCGTCAGGGCTCTTAGCGACACCCAACAAA	A1_spacer133	A2_spacer137	B_spacer117	----------
24876	24844	minus	FH128_spacer116	hq	AGACATATGTGACGCCTAAAATTGGTGTTTTGC	GCAAAACACCAATTTTAGGCGTCACATATGTCT	A1_spacer112	A2_spacer116	B_spacer96	----------
24959	24927	minus	FH100_spacer133	other	GGATAGCGAATTCCAGGGTGCTTTAACGACGGT	ACCGTCGTTAAAGCGCCCTCAAACTGCGGGTCC	----------	----------	----------	C_spacer133
25082	25114	plus	FH138_spacer1	priming	ACCAGGGCCTAGCCGGAGGGCCAGGAGGAAACG	CGTTCCCTCCTGGCCCTCCGGCTAGGCCGTGGT	A1_spacer1	----------	----------	----------
25115	25082	minus	FH128_spacer64	perfect	CCGTTTCCTCCTGGCCCTCCGGCTAGGCCCTGGT	ACCAGGGCCTAGCCGGAGGGCCAGGAGGAAACGG	A1_spacer60	A2_spacer64	B_spacer42	----------
25583	25615	plus	FH128_spacer74	other	CGACAAAAGCGCGCCAAGAAGAAGCGATTTAGC	CTTAAATCGGTTCTTGTTGACATGAGTTCTCAA	A1_spacer70	A2_spacer74	B_spacer53	----------
25702	25670	minus	FH100_spacer98	hq	GATGCGATGTGCTGGGCTTTTGCTGTAGCGGGC	GCCCGCTACAGCAAAAGCCCAGCACATCGCATC	----------	----------	----------	C_spacer98
25737	25704	minus	FH100_spacer78	hq	CTTCTCTTTCGGAGTTTTATTCCGACTATTTTGT	ACAAAATAGTCGGAATAAAACTCCGAAAGAGAGG	----------	----------	----------	C_spacer78
25780	25813	plus	FH128_spacer25	other	CGAAATCGACAAAAGGAAGCAAAACCCTTTTAAG	CTTAAAAGGGTTTTGCTTCCTTTTATTGATTTTG	A1_spacer21	A2_spacer25	----------	----------
26256	26288	plus	FH100_spacer129	priming	GCATAAATACCGCTCGCGCGGTTCATGAGCACC	GGTCCTCATGAATCGCGCGAGCGGTATTTATGC	----------	----------	----------	C_spacer129
26328	26360	plus	FH100_spacer94	hq	TGATCCTTTTGATTATCCGCCTTGCCGCCAAGG	CCTTGGCGGCAAGGCAGATAATCAAAAGGATCA	----------	----------	----------	C_spacer94
26339	26307	minus	FH128_spacer17	priming	TCAAAAGGATCAGATTGTCCGCGCCGTACAGCA	TGCTGCACGGCGCGGACAATCTGATCCTTTTGA	A1_spacer13	A2_spacer17	----------	----------
26471	26503	plus	FH128_spacer138	priming	AATACCATAAGTGTTTGATGTAGCGCCGAAATA	TATTTCGGCGTTTCTTCAAACACTTATGGCACT	A1_spacer134	A2_spacer138	B_spacer118	----------
26550	26583	plus	FH100_spacer119	hq	TGTAGGTGAATATCGCCGCCGTAGTCGCTGCCGT	ACGGCAGCGACTATGGCGGCGATATTCACCTACA	----------	----------	----------	C_spacer119
26898	26930	plus	FH128_spacer22	other	TATCCCATAGGCGATACGCCTCCAAAAAGTTCG	TCAACTTTTTGGAGGCGTATCATCCGTGGGATA	A1_spacer18	A2_spacer22	----------	----------
27195	27163	minus	FH100_spacer6	priming	AAGCAGCAGACTTCATGAACGCCGTTAAATCTG	CGGATTTAACCGCATTCATGAAGTCTGCTGCTT	----------	----------	----------	C_spacer6
27195	27163	minus	FH100_spacer68	priming	AAGCAGCAGACTTCATGAACGCCGTTAAATCTG	CAGATTTGACCGCATTCATGAAGTCCGCCGCTT	----------	----------	----------	C_spacer68
27697	27665	minus	FH100_spacer16	perfect	TGTTATAGATCCCGTTACGCGTCGCGGTCGTGA	TCACGACCGCGACGCGTAACGGGATCTATAACA	----------	----------	----------	C_spacer16
27847	27814	minus	FH128_spacer12	priming	TAACGATAGTCCGTCGGATAACCGTCTCGTCAAC	ATTGTCAAGACGATTATTCGACTTGTCGTCATCA	A1_spacer8	A2_spacer12	----------	----------
27856	27824	minus	FH128_spacer77	priming	CTGCCATTTTAACGATAGTCCGTCGGATAACCG	CGATTGTTCGACGGAACATCATCCCAGTGGCAA	A1_spacer73	A2_spacer77	B_spacer56	----------
28049	28017	minus	FH100_spacer89	other	TTGGGCGGGTCAAGTCCCTGGCGCGCAGAGATG	TCTGGTTGCCCGCCGGGGACCTGACCCTATCGA	----------	----------	----------	C_spacer89
28143	28175	plus	FH128_spacer19	other	TTGACCGCAATCCCCGAAAATCAACGTCACAGA	TCTGTGACGTCAGTTTTCTGGGGTTGGGGTCGA	A1_spacer15	A2_spacer19	----------	----------
28219	28187	minus	FH100_spacer15	other	GACACGGATGGGTGGGTGTGGTGCGTTCGTCGC	GCGACGATCGCATCACACCCACCCATCTGTGTC	----------	----------	----------	C_spacer15
28823	28856	plus	FH100_spacer47	priming	TATCCGGCCGCGAACTCCCCACTCCCGCCAGACG	CGTCCGGCGGGAGTGGCGAGTTCGCTGCCGGATA	----------	----------	----------	C_spacer47
29546	29514	minus	FH128_spacer45	other	TCCGGTAACCTCGGAGCTACGGGCGACGTGCAA	TTGCACATCGCCCGTCGCGCCGAGGTTACCGGA	A1_spacer41	A2_spacer45	B_spacer23	----------
29692	29724	plus	FH100_spacer45	priming	GCATCTAAGTTCCCCGAAAGGCCTGTAGGCCCG	CGGACCTACCGGACTTTCGGGGAACCTAGATGC	----------	----------	----------	C_spacer45
29777	29809	plus	FH128_spacer147	priming	CGGTAAGGAAGTTATCACCGGTTAGTGACGTGG	CTACGTCGCTAACCGGCGACAACTTCCTTACGG	A1_spacer143	A2_spacer147	B_spacer129	----------
29990	29957	minus	FH100_spacer99	other	GAAGGCTCTTTAAGGCTCGTCGGTGAAAACTCCC	GGGAGTTTTCGCCGACGAGCCTTAAGGAGCCTTC	----------	----------	----------	C_spacer99
30150	30118	minus	FH100_spacer4	priming	GTATAGAAACCGACCTATCGACGACAGCTAAAA	TTTTAGCTGTCGTCGATAAATCGGTTTCTATAC	----------	----------	----------	C_spacer4
30524	30556	plus	FH128_spacer112	priming	CGAGATTCCGTTTCCTGGTGCCCCGAGATTTTG	CAAAACCTCGGCGCGCCAGGAAACGGCATCTCC	A1_spacer108	A2_spacer112	B_spacer91	----------
30758	30790	plus	FH128_spacer100	priming	TAAGGGAAGATTCCATAAAGGCACCTGGCGGTG	CATCGACAGGTGCCTTTATGGAACCTTCCCCTA	A1_spacer96	A2_spacer100	B_spacer79	----------
31047	31079	plus	FH128_spacer35	other	GGTCCCCAGGGTGAGCCGGTGCCTACTATTGCG	TGCGAGTCGAGGCACCGGCTCACCTGTCGACCC	A1_spacer31	A2_spacer35	B_spacer13	----------
32046	32014	minus	FH128_spacer128	other	TATAATTAATGGCGCCCCGGGAATGTCCGAGGA	TTGTCACACATTCCGGGGGCGCGGTTCCAGATT	A1_spacer124	A2_spacer128	B_spacer108	----------
32593	32625	plus	FH100_spacer37	priming	GTTATCACTAAAGTAATAACCGCGGTAATAATG	TATCATTACCGCGGTTATTACTTTAGTGATAAC	----------	----------	----------	C_spacer37
32671	32703	plus	FH100_spacer106	other	TGTATGCCCATCTCGATGAGGCGGGGCAACATG	CATGCTCCCCCGCCTGATCGAGATGGGCATACA	----------	----------	----------	C_spacer106
32699	32731	plus	FH100_spacer36	priming	ACATGTTTACTATACCGATAACCAAAGTTTGGG	CTCAAACCCTAGTTATCGGCATAGTAAACATGC	----------	----------	----------	C_spacer36
32699	32667	minus	FH100_spacer90	hq	TTGCCCCGCCTCATCGAGATGGGCATACAAATG	CATTTGTATGCCCATCTCGATGAGGCGCGGCAG	----------	----------	----------	C_spacer90
32752	32720	minus	FH100_spacer107	priming	TCATCACCGCCGTCACCCTAACCCAAACTTTGG	CCAGCGTTTGGGTTAAAGTAACGGCGGTGATAA	----------	----------	----------	C_spacer107
33182	33214	plus	FH128_spacer76	priming	CGAGCGACTGGATAACCTTTGTCGCAACGCCGA	TAGGGGTAGCGACAAAGGTTATTCAGTCGCTCG	A1_spacer72	A2_spacer76	B_spacer55	----------
33335	33367	plus	FH128_spacer102	priming	CGGCCGCACTGATAATAGCGGGCAGCCGCGAAG	CCTCGCGACTGCCCGCTATTATCAGTGCGGCCG	A1_spacer98	A2_spacer102	B_spacer81	----------
33448	33480	plus	FH128_spacer29	hq	ATACTCGTAATGCCGTCAGCGAGACCGCCGAGG	CCTCGACGGTCTTGCCGACGGCATTACGAGTAT	A1_spacer25	A2_spacer29	B_spacer7	----------
34344	34376	plus	FH128_spacer26	perfect	GCCTTGCAGGCTCACGAAAGCGCCGATACCGAT	ATCGGTATCGGCGCTTTCGTGAGCCTGCAAGGC	A1_spacer22	A2_spacer26	----------	----------
34567	34599	plus	FH100_spacer63	priming	AAGACACCCATAGCGCCACTACCAGAGTTTGCG	CGCCAACTCTGGTAGTGGCGCTATGGGTGTCTT	----------	----------	----------	C_spacer63
35007	34975	minus	FH100_spacer91	other	TGGCCGTAATGTCGGGTCTAAGCTTGGTGGGGA	TCGCCACCGAGCTTAGACCCGACATTGCGGCCA	----------	----------	----------	C_spacer91
35043	35075	plus	FH137_spacer48	priming	TTCGCTACCAGCCGCCTGGGCCTCCTGGCGGAC	GTCCGCCGGGAGGCGCAGGCGGCTGGTAGCGAA	----------	----------	B_spacer48	----------
35503	35535	plus	FH100_spacer75	perfect	TATAATTTTGGGAAAGCCAGCTCCTGGGAGCGG	CCGCTCCCAGGAGCTGGCTTTCCCAAAATTATA	----------	----------	----------	C_spacer75
35613	35645	plus	FH128_spacer50	hq	CTCGCCAGCAAAAAGCTTCAGGAGACGCTGGAA	TTCCAGCGCCTTCTGAAGCTTTTTGCTGGCGAG	A1_spacer46	A2_spacer50	B_spacer28	----------
35865	35833	minus	FH100_spacer108	hq	GAATAATATGACCACCAAAGAAGAAGAATACGA	TCGTATTCTTCTTCTTTGGTGGTCATATTGTTC	----------	----------	----------	C_spacer108
35872	35904	plus	FH128_spacer118	other	CTATAAAGGATAGGGACCGGCCGGGCCGCGGGG	CCCTGCGGCCCGGCCGGTTCCCATCCTTTATAG	A1_spacer114	A2_spacer118	B_spacer98	----------
36436	36404	minus	FH100_spacer114	stable	AAGTGTCCAGCTCTTTGCCCGATAACCAATTTA	TAAACTGGTTATCGGGAAGGGAAGAAGATACTT	----------	----------	----------	C_spacer114
36549	36515	minus	FH100_spacer62	other	ATATCAGCTTTCTGGTGAGGATGAGCGTAGTGTTG	CGACGCTACGCTCATCCTCACCAGAAAGTTGATAG	----------	----------	----------	C_spacer62
36578	36611	plus	FH128_spacer53	hq	CAGAATCGCGGCTATCCTGCGGGCCACCATCCTC	GAGGATGGTGGCCCGCAGGATGCTCGCGATTCTG	A1_spacer49	A2_spacer53	B_spacer31	----------
36601	36569	minus	FH128_spacer63	priming	GCCCGCAGGATAGCCGCGATTCTGGTGACGCTA	TAGCGTCACCAGAATCGCGACCATCCTGCGGGC	A1_spacer59	A2_spacer63	B_spacer41	----------
36821	36789	minus	FH128_spacer37	perfect	TAGTAAAAGTATCCGCGCCCGCGGGATTAAATT	AATTTAATCCCGCGGGCGCGGATACTTTTACTA	A1_spacer33	A2_spacer37	B_spacer15	----------
36978	36946	minus	FH100_spacer17	other	TTCTGGTATCCTTTTTGATGAAGAAATTTATTC	TCGTCCTTTTCTTCATCAAAAAGCGCCTCGATG	----------	----------	----------	C_spacer17
37242	37275	plus	FH128_spacer144	other	GTAGACCTCCCTATAGCCCGCGCAAGATTACCAG	CTGGTAATCTGGCGCGGGCTATAGGGAGGTCCGC	A1_spacer140	A2_spacer144	B_spacer126	----------
37337	37304	minus	FH100_spacer12	stable	ATATCGCCAGGTGGCTCGTGTGGTCGCGGATGAT	GTCATCGGCGCCAGGACAAGCAAACGGGCGAGTG	----------	----------	----------	C_spacer12
37369	37402	plus	FH128_spacer72	hq	CACGATAAGCCCCAGTATCCACCGGGGCCGATTG	CAATCGGCCCCCGTGGATACTGGGGCTTATCGTG	A1_spacer68	A2_spacer72	B_spacer51	----------
37630	37663	plus	FH128_spacer122	other	ATTGTGGTCTTGCACCATAATCCGGTCTCCCTTT	AAAGGGCGACCGGATTATGGTTTTAGATAGCAAC	A1_spacer118	A2_spacer122	B_spacer102	----------
37757	37789	plus	FH100_spacer66	hq	ATAAAAGAATCGGGGATAGAGATCCAGTCGGCG	CGCCGACTGGACCTCTATCCCCGATTCTTTTAT	----------	----------	----------	C_spacer66
37950	37982	plus	FH137_spacer47	other	CGCCGCATTGGTTTGCCATTGTGAGCAGACAGC	GCTATCTGCTCACAATGGCAGACCAGCACGGCG	----------	----------	B_spacer47	----------
38454	38421	minus	FH128_spacer99	priming	CACTGGCACTGGTCTCTAATGGGCTACTCGGTTG	CGACCGAGTATCCCATTAGAGACCAGTGCCAGTG	A1_spacer95	A2_spacer99	B_spacer78	----------
38624	38591	minus	FH128_spacer68	hq	GCTGAGCTCGGTGGTATGGCTGATGAGCGTAACG	CGTTACGCTCATCAGCCATACCACCGAGCTCAGC	A1_spacer64	A2_spacer68	B_spacer45	----------
38686	38718	plus	FH128_spacer86	stable	AGGATAGAAGGCCAGCTGCCTGTAGTCAGGGGG	CCCGCTGACGACGGGTAGCTGGCCTTCTATCCT	A1_spacer82	A2_spacer86	B_spacer65	----------
38785	38753	minus	FH128_spacer54	hq	CTTCTTCTTATGCGCAGGTCATGTCGGTATTCC	GGAATACCGACATAACCTGCGCATAAGAAGATG	A1_spacer50	A2_spacer54	B_spacer32	----------
39127	39159	plus	FH128_spacer21	hq	TCGAGATCTTCAGAAAGCTCGATAGGGCTGCCA	TGGCAGCCCTATCGAGCTTTCTGAGGACCTCGA	A1_spacer17	A2_spacer21	----------	----------
39576	39544	minus	FH128_spacer38	other	CGGTTGATGCTAAAGCCGGGGATGATGTTCTCG	CAAGAACGTCATCCCCGGCTTTAGCGTCAACCG	A1_spacer34	A2_spacer38	B_spacer16	----------
39909	39941	plus	FH100_spacer13	stable	ACTAGACGCAGAAATGCGGCCAGAGGTCAAAGC	TACTGTCCTGCTGGCCGCATATCTGGCAAAAGG	----------	----------	----------	C_spacer13
39966	39934	minus	FH128_spacer120	priming	TCGCCGGGATGACATCGTGCAGAAAGCTTTGAC	GTTAAAGCTTTTTGCACAATGTCATCCCGGCGA	A1_spacer116	A2_spacer120	B_spacer100	----------
40219	40187	minus	FH100_spacer92	priming	GAGTCGATATGACTGACAATTTCCTAACTGGCG	CGCCAGACAAAAAATTGTCAGTCATATTGACTC	----------	----------	----------	C_spacer92
40503	40471	minus	FH128_spacer124	hq	CTATAGGGATAAGGCCGGGGATGCTGATTGGAC	GTCCAATCCGCGTCCCCAGCTTTATCCCTATAG	A1_spacer120	A2_spacer124	B_spacer104	----------
40657	40625	minus	FH128_spacer80	priming	CGTCGGTGATTGCCGCGGGTTGCGATGAGACGG	CAGTCTCGTCACAACCCGCCGCAATCACCGACG	A1_spacer76	A2_spacer80	B_spacer59	----------
40729	40761	plus	FH128_spacer104	priming	CTAATGCCCTCAAAGACTTCACCACCCGGAGAA	TTCGCCGGGTGGTGAAGTCTTTGAAGGCATTAG	A1_spacer100	A2_spacer104	B_spacer83	----------
40757	40789	plus	FH128_spacer105	priming	GAGAATTCACTCGGAGAATAATCTGACTAACCG	CGGTTAGCCAGATTATTCTCCGAGTGAATTCGC	A1_spacer101	A2_spacer105	B_spacer84	----------
40794	40762	minus	FH100_spacer116	hq	CGAGACGGTTAGTCAGATTATTCTCCGAGTGAA	TTCACGCGGAGAATAATCTGGCTAACCGTCTCG	----------	----------	----------	C_spacer116
40794	40762	minus	FH128_spacer62	hq	CGAGACGGTTAGTCAGATTATTCTCCGAGTGAA	TTCACGCGGAGAATAATCTGACTAACACTTTCG	A1_spacer58	A2_spacer62	B_spacer40	----------
41092	41124	plus	FH128_spacer90	other	CCGGGAGGCCAAAACGGGCGCGAACCCAAGAAT	ATTCGTGGGTTCGCGCCCGTTTCGGGCTGCCCG	A1_spacer86	A2_spacer90	B_spacer69	----------
41365	41333	minus	FH100_spacer11	priming	TCTTGGGCTTTGGGTAGCACTTTCGCCAATTTC	CGTGGGGGCGATTACGCTACCCCAAGCCCAAGA	----------	----------	----------	C_spacer11
41697	41665	minus	FH100_spacer109	other	TTTTGAAGGATAGGGTACTGCGTATTCAGGCTC	GAGCCTGAATTCTTAGTACTCTATCCTTCAAAA	----------	----------	----------	C_spacer109
41706	41674	minus	FH128_spacer57	hq	AAATGGTGATTTTGAAGGATAGGGTACTGCGTA	TACGCAGCACCCTATCCTTCAAAATCACCATTT	A1_spacer53	A2_spacer57	B_spacer35	----------
41802	41770	minus	FH128_spacer49	priming	CTAAACAAGTTATTCCGGTGGATCGTCTTGTCG	CGACAAGGCGGTCCACCGGAATAACTTGTTTAG	A1_spacer45	A2_spacer49	B_spacer27	----------
42102	42070	minus	FH100_spacer134	priming	TGATTGACGGCTCGGGTTGCCGCGACGAGGTTG	CAACCTCGTCGCGACAACCCGAGCCGTCAATCA	----------	----------	----------	C_spacer134
42186	42154	minus	FH128_spacer103	other	TTTTTGATAGGGCCCGCAGGGAAGACCCGCAGG	CCTGCGGATCTTCCCTGCGTGCCCTGTCAAAAA	A1_spacer99	A2_spacer103	B_spacer82	----------
42505	42473	minus	FH100_spacer74	hq	AAACGTGGGAGCCTTCCGATCCGAAAAAACCGA	TCGGTTTTTTAGGATCAGAAGGCTCCCACGTTT	----------	----------	----------	C_spacer74
42559	42591	plus	FH128_spacer111	other	TCCTTCTGGTCGCGGTGCTCCACAAGTCCAGCG	TGCCGGGCTTGTTGAGCATAGGGACCAGAAAGA	A1_spacer107	A2_spacer111	B_spacer90	----------
42691	42724	plus	FH128_spacer101	other	GACGCGTTCTTGGGATCCACCACAACTAAAGCGT	ACGCTTTAGTGGTGGTGGATCCTAAGAACGCATC	A1_spacer97	A2_spacer101	B_spacer80	----------
42946	42978	plus	FH128_spacer41	priming	TCAGACCGCTTAACCTCCTCCGCAGGACGAGTA	TACCCGCCCCGAGGAAGAGGTTAAGCGGTCTGA	A1_spacer37	A2_spacer41	B_spacer19	----------
43027	42995	minus	FH100_spacer105	priming	AGAGCAATCCGGAGGGCTTTCTTCGCGAGCGTC	GACGCTCACGAAGAAAACCCTCAGGATTACTCT	----------	----------	----------	C_spacer105
43111	43079	minus	FH100_spacer115	priming	CTAAGGCTATATCCGATAGCAACCCGTCCCTTA	TAAGAGAAGGATTACTATCGGCAATCGCCTTAG	----------	----------	----------	C_spacer115
43559	43591	plus	FH128_spacer18	perfect	AAGTCTTCATCTCGTGCGACGTATGAAGAATAG	CTATTCTTCATACGTCGCACGAGATGAAGACTT	A1_spacer14	A2_spacer18	----------	----------
43770	43738	minus	FH100_spacer104	priming	CTTGGACCCGTGGCAACAGTATGTTAACGATTC	GAATCGTTCACATACTGCTGCCAAGGGTCCAAA	----------	----------	----------	C_spacer104
43847	43879	plus	FH128_spacer114	other	GCGGCTTTTGAGATCCGGGTAACGTTAGATTCG	CGAATCTAACGTTACCAGGATCTCAAAGACCGC	A1_spacer110	A2_spacer114	B_spacer94	----------
44009	44041	plus	FH128_spacer46	hq	TCGATCTTCAGCTCAATCGCGACCACATCGGTA	TACTGATGTGGTCGCGATTGAGCTGAAGATCGA	A1_spacer42	A2_spacer46	B_spacer24	----------
44110	44078	minus	FH100_spacer100	other	TCGGGCTATCGGCGGTGAAGGTATTGTCAAACA	TGTTTGACGATTCCTTCACCGCCAACAGCACGG	----------	----------	----------	C_spacer100
44241	44209	minus	FH128_spacer40	other	AAAAAAGTTGGCCTGAAGAAGCGCGGGCGCTCG	CGATCGGCCCCGCTTTTTTAGGCCAACCTTTTT	A1_spacer36	A2_spacer40	B_spacer18	----------
44241	44209	minus	FH128_spacer145	priming	AAAAAAGTTGGCCTGAAGAAGCGCGGGCGCTCG	CGCTCGACCGCGCTTCTTTAGACCCACCTTTTT	A1_spacer141	A2_spacer145	B_spacer127	----------
NA	NA	NA	FH100_spacer1	none	NA	TGTATTCGGGTGAGACGCCGGTTTATATAAAGA	----------	----------	----------	C_spacer1
NA	NA	NA	FH100_spacer9	none	NA	CTCGCCGAGAGTGGGCATTACAAACCAGCGCCT	----------	----------	----------	C_spacer9
NA	NA	NA	FH100_spacer19	none	NA	TAAGGTCTCCGGAGCGATAATTGCTCAGATGGT	----------	----------	----------	C_spacer19
NA	NA	NA	FH100_spacer22	none	NA	CTTCGGCCCAGGAACGCCATCAACCCAAATCAC	----------	----------	----------	C_spacer22
NA	NA	NA	FH100_spacer25	none	NA	CCGGAACGCCAAACCGGCGACCCACACGAGGAC	----------	----------	----------	C_spacer25
NA	NA	NA	FH100_spacer26	none	NA	CAACTGATAGACCTATCGCTCCACTACACCGAT	----------	----------	----------	C_spacer26
NA	NA	NA	FH100_spacer49	none	NA	TATAATTTGCGCGTGATAGCATGGCAGCAGACA	----------	----------	----------	C_spacer49
NA	NA	NA	FH100_spacer52	none	NA	GCAATATCATCAGCAGTCAGCAAAAGGCCCGAG	----------	----------	----------	C_spacer52
NA	NA	NA	FH100_spacer57	none	NA	CACATGTCCTACTCATTGGGGGGTTCCGACTAT	----------	----------	----------	C_spacer57
NA	NA	NA	FH100_spacer59	none	NA	TGTTTCCTCACTGTATAGGGCGGAGTTGTGAGTGA	----------	----------	----------	C_spacer59
NA	NA	NA	FH100_spacer67	none	NA	CGCCCGCCGGAGTACAGACAGCACGCGTACGTC	----------	----------	----------	C_spacer67
NA	NA	NA	FH100_spacer79	none	NA	TCTGGGACTATCTCAGCCGATTGCCCTCGCGGA	----------	----------	----------	C_spacer79
NA	NA	NA	FH100_spacer87	none	NA	TAAATTGATGAAAGAGGCTCTACCTGAGGGTAC	----------	----------	----------	C_spacer87
NA	NA	NA	FH100_spacer101	none	NA	CGCGCCATTTCCAGGCTACCGGGGTAAGTCGTG	----------	----------	----------	C_spacer101
NA	NA	NA	FH100_spacer102	none	NA	TCGACAGGGGTTTCACCCAGCGCGACCGCGGTT	----------	----------	----------	C_spacer102
NA	NA	NA	FH100_spacer113	none	NA	GCTAACATAGGTGTTTTCTTGGCGGAGTTGTGC	----------	----------	----------	C_spacer113
NA	NA	NA	FH100_spacer128	none	NA	TGTCCACTAGTGTTTGGGGACGGCTTCAAAACA	----------	----------	----------	C_spacer128
NA	NA	NA	FH100_spacer138	none	NA	TCTTGCCGAAGAGTGGGTGTTGTCTAGCTTGGC	A1_spacer144	A2_spacer148	B_spacer130	C_spacer138
NA	NA	NA	FH128_spacer1	none	NA	TAAAAGTGTCGCGCGTGGATATGCTCAGACTAA	----------	A2_spacer1	----------	----------
NA	NA	NA	FH128_spacer2	none	NA	CGAGGTTGACAATGGCTCGTGGGTCAACGGCTC	----------	A2_spacer2	----------	----------
NA	NA	NA	FH128_spacer5	none	NA	AAACTGCGCGGGCATCAGGGCGGAAAGCTCATC	----------	A2_spacer5	----------	----------
NA	NA	NA	FH128_spacer30	none	NA	CACAATAGCCACACTCACCGGCTCGGCCAATGC	A1_spacer26	A2_spacer30	B_spacer8	----------
NA	NA	NA	FH128_spacer33	none	NA	GGCGGCTTTCGGAACCGAGATCGATTTCAGTGA	A1_spacer29	A2_spacer33	B_spacer11	----------
NA	NA	NA	FH128_spacer34	none	NA	TGTTAAACGTGATCCAGGCCCCGCAGATGATAA	A1_spacer30	A2_spacer34	B_spacer12	----------
NA	NA	NA	FH128_spacer39	none	NA	TTCGCCTCGGCTGGCCATGTATGAGGTGAGTAG	A1_spacer35	A2_spacer39	B_spacer17	----------
NA	NA	NA	FH128_spacer47	none	NA	CGAAGCACAACTCCGCCAGCAAGACACTTATGTT	A1_spacer43	A2_spacer47	B_spacer25	----------
NA	NA	NA	FH128_spacer58	none	NA	CAATACACCCGAATACAAAACAGTTAAACCGGC	A1_spacer54	A2_spacer58	B_spacer36	----------
NA	NA	NA	FH128_spacer70	none	NA	CATACGCCTAAAAGACAGAACCCGACCGAAATT	A1_spacer66	A2_spacer70	B_spacer49	----------
NA	NA	NA	FH128_spacer73	none	NA	GGCGACAGGGGCGCGCGCGACATCCCCGAATTT	A1_spacer69	A2_spacer73	B_spacer52	----------
NA	NA	NA	FH128_spacer78	none	NA	TGCGGGCGACTGATGAAATAGTCATGCAAAGAA	A1_spacer74	A2_spacer78	B_spacer57	----------
NA	NA	NA	FH128_spacer83	none	NA	CATCAGCCAACTATCAGAAACCCCCCCAAACGG	A1_spacer79	A2_spacer83	B_spacer62	----------
NA	NA	NA	FH128_spacer108	none	NA	TAGTTGGCTTACGTAAAATGGTAGAACAGAGAC	A1_spacer104	A2_spacer108	B_spacer87	----------
NA	NA	NA	FH128_spacer109	none	NA	CTCTAGGGGCAATCAGCTTCCCGGGCGTATTTT	A1_spacer105	A2_spacer109	B_spacer88	----------
NA	NA	NA	FH128_spacer113	none	NA	ACCGCTTCGCAGTACAAGACAAATTCACAGACT	A1_spacer109	A2_spacer113	B_spacer92	----------
NA	NA	NA	FH128_spacer119	none	NA	TCCTTTCGAACCTCGCTCGTGAGGCGAAGAATA	A1_spacer115	A2_spacer119	B_spacer99	----------
NA	NA	NA	FH128_spacer125	none	NA	TCGGAGATGAAAGCGTGCGTCTCTCGGATGGCTG	A1_spacer121	A2_spacer125	B_spacer105	----------
NA	NA	NA	FH128_spacer134	none	NA	CGTGAGCATAACTGAAGCGCAGGCGTTCTCGTCG	A1_spacer130	A2_spacer134	B_spacer114	----------
NA	NA	NA	FH128_spacer140	none	NA	CAATCTTGTCAACATCATACGAGGCCGCAAAGG	A1_spacer136	A2_spacer140	B_spacer121	----------
NA	NA	NA	FH137_spacer4	none	NA	TGAGGTTCGGGGAGAGTCCTCTAGAGCAGCTAG	----------	----------	B_spacer4	----------
NA	NA	NA	FH137_spacer5	none	NA	GGGAAAGCACATTGTTAGGCTCGTTCTCAGCTC	----------	----------	B_spacer5	----------
NA	NA	NA	FH137_spacer93	none	NA	TACAAAAGGAATACCCAAGCCTTCGATTCTTTA	----------	----------	B_spacer93	----------
NA	NA	NA	FH138_spacer3	none	NA	AATGTACGAGTCGTCCGCCAAGGTTAAACCATGGGA	A1_spacer3	----------	----------	----------

## Sheet: Data set S1H
Data set S1H: Accession numbers of genome sequences used in this study.
Accession	Label
GCF_001280205.1	Clavibacter michiganensis subsp. Capsici PF008
GCF_000958465.1	Clavibacter michiganensis subsp. insidiosusR1-1
GCF_000063485.1	Clavibacter michiganensis subsp. michiganensis NCPPB 382
GCF_000355695.1	Clavibacter michiganensis subsp. nebraskensis NCPPB 2581
GCF_000069225.1	Clavibacter michiganensis subsp. sepedonicusATCC 33113
GCF_001423545.1	Leifsonia sp. Leaf325
GCF_001424905.1	Leifsonia sp. Root112D2
GCF_001427485.1	Leifsonia sp. Root60
GCF_001647635.1	Leifsonia xyli SE134
GCF_000470775.1	Leifsonia xyli subsp. cynodontis DSM 46306
GCF_000007665.1	Leifsonia xyli subsp. xyli str. CTCB07
GCF_001423885.1	Rathayibacter sp. Leaf185
GCF_001423005.1	Rathayibacter sp. Leaf294
GCF_001423045.1	Rathayibacter sp. Leaf296
GCF_001423055.1	Rathayibacter sp. Leaf299
GCF_000425325.1	Rathayibacter toxicus DSM 7488
GCF_000875675.1	Rathayibacter toxicus70137
GCF_000986985.1	Rathayibacter toxicusFH142
GCF_001465855.1	Rathayibacter toxicusWAC3373
GCF_001641005.1	Rathayibacter triticiNCPPB 1953
